# Supplementary material for: Island mysteries in the spotlight: Barbitistes kaltenbachi and Rhacocleis buchichii, the only bush-cricket species endemic to Croatia (Orthoptera, Tettigoniidae)
Source: Zookeys. 2020 May 28;936:25–60. doi: 10.3897/zookeys.936.51599 (PMC7272475; doi:10.3897/zookeys.936.51599)
Supplement: XML Treatment for Barbitistes kaltenbachi [file zookeys.936.51599-treatment1.xml]

<!DOCTYPE tp:taxon-treatment
  PUBLIC "-//TaxonX//DTD Taxonomic Treatment Publishing DTD v0 20100105//EN" "tax-treatment-NSO.dtd">
<tp:taxon-treatment xmlns:tp="http://www.plazi.org/taxpub"><tp:treatment-meta><kwd-group><label>Taxon classification</label><kwd><named-content xmlns:xlink="http://www.w3.org/1999/xlink" content-type="kingdom">Animalia</named-content></kwd><kwd><named-content xmlns:xlink="http://www.w3.org/1999/xlink" content-type="order">Orthoptera</named-content></kwd><kwd><named-content xmlns:xlink="http://www.w3.org/1999/xlink" content-type="family">Tettigoniidae</named-content></kwd></kwd-group><mixed-citation publication-type="journal"><person-group><name><surname>Felix</surname><given-names>Rob</given-names></name><name><surname>Heller</surname><given-names>Klaus-Gerhard</given-names></name><name><surname>Odé</surname><given-names>Baudewijn</given-names></name><name><surname>Rebrina</surname><given-names>Fran</given-names></name><name><surname>Josip Skejo</surname><given-names/></name></person-group><article-title>Island mysteries in the spotlight: <italic><tp:taxon-name><tp:taxon-name-part taxon-name-part-type="genus" reg="Barbitistes">Barbitistes</tp:taxon-name-part> <tp:taxon-name-part taxon-name-part-type="species" reg="kaltenbachi">kaltenbachi</tp:taxon-name-part></tp:taxon-name></italic> and <italic><tp:taxon-name><tp:taxon-name-part taxon-name-part-type="genus" reg="Rhacocleis">Rhacocleis</tp:taxon-name-part> <tp:taxon-name-part taxon-name-part-type="species" reg="buchichii">buchichii</tp:taxon-name-part></tp:taxon-name></italic>, the only bush-cricket species endemic to Croatia (<tp:taxon-name><tp:taxon-name-part taxon-name-part-type="order">Orthoptera</tp:taxon-name-part></tp:taxon-name>, <tp:taxon-name><tp:taxon-name-part taxon-name-part-type="family">Tettigoniidae</tp:taxon-name-part></tp:taxon-name>)</article-title><source>Zookeys</source><day>28</day><month>5</month><year>2020</year><volume>936</volume><fpage>25</fpage><lpage>60</lpage><pub-id pub-id-type="doi">10.3897/zookeys.936.51599</pub-id></mixed-citation></tp:treatment-meta><tp:nomenclature><tp:taxon-name><object-id xmlns:xlink="http://www.w3.org/1999/xlink" content-type="arpha" xlink:type="simple">8058B0D5-55A8-51A3-8712-29B0758F22F9</object-id>
              <tp:taxon-name-part taxon-name-part-type="genus" reg="Barbitistes">Barbitistes</tp:taxon-name-part>
              <tp:taxon-name-part taxon-name-part-type="species" reg="kaltenbachi">kaltenbachi</tp:taxon-name-part>
              <object-id xmlns:xlink="http://www.w3.org/1999/xlink" xlink:type="simple">http://lsid.speciesfile.org/urn:lsid:Orthoptera.speciesfile.org:TaxonName:10819</object-id>
            </tp:taxon-name><tp:taxon-authority>Harz, 1965</tp:taxon-authority><xref ref-type="fig" rid="F1">Figures 1</xref><xref ref-type="fig" rid="F2">, 2</xref><xref ref-type="fig" rid="F3">, 3</xref><xref ref-type="fig" rid="F4">, 4</xref><xref ref-type="fig" rid="F5">, 5</xref><xref ref-type="fig" rid="F6">, 6</xref><xref ref-type="fig" rid="F7">, 7</xref><xref ref-type="fig" rid="F8">, 8</xref><tp:nomenclature-citation-list><tp:nomenclature-citation><tp:taxon-name>
                  <tp:taxon-name-part taxon-name-part-type="genus" reg="Barbitistes">Barbitistes</tp:taxon-name-part> <tp:taxon-name-part taxon-name-part-type="species" reg="kaltenbachi">kaltenbachi</tp:taxon-name-part></tp:taxon-name><comment>Harz, 1965: <xref ref-type="bibr" rid="B21">Harz (1965)</xref>: 443 (description of the species from Brunner von Wattenwyl’s collection, 12 ♂♂ syntypes, and 16 ♀♀ syntypes, depicted in details, measured, based on males and females from Hvar Is., and a female from Trieste) (see Fig. <xref ref-type="fig" rid="F2">2</xref>);</comment></tp:nomenclature-citation><tp:nomenclature-citation><tp:taxon-name>
                  <tp:taxon-name-part taxon-name-part-type="genus" reg="Barbitistes">Barbitistes</tp:taxon-name-part> <tp:taxon-name-part taxon-name-part-type="species" reg="kaltenbachi">kaltenbachi</tp:taxon-name-part></tp:taxon-name><comment>Harz, 1965: <xref ref-type="bibr" rid="B22">Harz (1969)</xref>: 75 (included in the key to species of the genus in Europe, depicted in details in figs 224, 237, 242–243, described and measured, cited from Hvar Is., and mentioned from a few mainland localities: Lukovo, Rijeka, Trieste);</comment></tp:nomenclature-citation><tp:nomenclature-citation><tp:taxon-name>
                  <tp:taxon-name-part taxon-name-part-type="genus" reg="Barbitistes">Barbitistes</tp:taxon-name-part> <tp:taxon-name-part taxon-name-part-type="species" reg="kaltenbachi">kaltenbachi</tp:taxon-name-part></tp:taxon-name><comment>Harz, 1965: <xref ref-type="bibr" rid="B16">Galvagni and Fontana (1993)</xref>: 204 (comparison with newly described <tp:taxon-name><tp:taxon-name-part taxon-name-part-type="genus" reg="Barbitistes">B.</tp:taxon-name-part> <tp:taxon-name-part taxon-name-part-type="species" reg="vicetinus">vicetinus</tp:taxon-name-part></tp:taxon-name>);</comment></tp:nomenclature-citation><tp:nomenclature-citation><tp:taxon-name>
                  <tp:taxon-name-part taxon-name-part-type="genus" reg="Barbitistes">Barbitistes</tp:taxon-name-part> <tp:taxon-name-part taxon-name-part-type="species" reg="kaltenbachi">kaltenbachi</tp:taxon-name-part></tp:taxon-name><comment>Harz, 1965: <xref ref-type="bibr" rid="B28">Heller et al. (1998)</xref>: 25 (listed in the checklist of European <tp:taxon-name><tp:taxon-name-part taxon-name-part-type="order">Orthoptera</tp:taxon-name-part></tp:taxon-name>);</comment></tp:nomenclature-citation><tp:nomenclature-citation><tp:taxon-name>
                  <tp:taxon-name-part taxon-name-part-type="genus" reg="Barbitistes">Barbitistes</tp:taxon-name-part> <tp:taxon-name-part taxon-name-part-type="species" reg="kaltenbachi">kaltenbachi</tp:taxon-name-part></tp:taxon-name><comment>Harz, 1965: <xref ref-type="bibr" rid="B47">Massa et al. (2012)</xref>: 521 (presence in Italy, in the region of Trieste, unlikely);</comment></tp:nomenclature-citation><tp:nomenclature-citation><tp:taxon-name>
                  <tp:taxon-name-part taxon-name-part-type="genus" reg="Barbitistes">Barbitistes</tp:taxon-name-part> <tp:taxon-name-part taxon-name-part-type="species" reg="kaltenbachi">kaltenbachi</tp:taxon-name-part></tp:taxon-name><comment>Harz, 1965: <xref ref-type="bibr" rid="B71">Warchałowska-Śliwa et al. (2013)</xref>: 668–669, 671 (reported from Hvar Is., Bogomolje, number and shape of chromosomes determined, as well as sex determination system X0);</comment></tp:nomenclature-citation><tp:nomenclature-citation><tp:taxon-name>
                  <tp:taxon-name-part taxon-name-part-type="genus" reg="Barbitistes">Barbitistes</tp:taxon-name-part> <tp:taxon-name-part taxon-name-part-type="species" reg="kaltenbachi">kaltenbachi</tp:taxon-name-part></tp:taxon-name><comment>Harz, 1965: <xref ref-type="bibr" rid="B56">Rebrina (2014)</xref>: 4, 10–11, 14–16, 19, map Karta 1, Photo 1 (distribution in Croatia, Hvar cited as the only confirmed locality, new data from Bogomolje and Sućuraj, E corner of the island of Hvar, presence in Lukovo and Rijeka unlikely, Heller’s findings are the first since the description);</comment></tp:nomenclature-citation><tp:nomenclature-citation><tp:taxon-name>
                  <tp:taxon-name-part taxon-name-part-type="genus" reg="Barbitistes">Barbitistes</tp:taxon-name-part> <tp:taxon-name-part taxon-name-part-type="species" reg="kaltenbachi">kaltenbachi</tp:taxon-name-part></tp:taxon-name><comment>Harz, 1965: <xref ref-type="bibr" rid="B33">Hollier and Bruckner (2015)</xref>: 192 (Reported that type series should consist of 12 ♂♂ syntypes and 16 ♀♀ syntypes labelled ‘Insel Lesina’ and no specimens are deposited in Natural History Museum in Geneva. Since Harz did not designate a holotype all of the specimens in type series should be considered syntypes. <tp:taxon-name><tp:taxon-name-part taxon-name-part-type="order">Orthoptera</tp:taxon-name-part></tp:taxon-name> collection in Vienna harbours 31 specimens identifiable as possible syntypes, of which one has been labelled as the holotype, one as allotype, and 16 as paratypes);</comment></tp:nomenclature-citation><tp:nomenclature-citation><tp:taxon-name>
                  <tp:taxon-name-part taxon-name-part-type="genus" reg="Barbitistes">Barbitistes</tp:taxon-name-part> <tp:taxon-name-part taxon-name-part-type="species" reg="kaltenbachi">kaltenbachi</tp:taxon-name-part></tp:taxon-name><comment>: <xref ref-type="bibr" rid="B12">Chobanov et al. (2016)</xref> (assessed as Near Threatened in IUCN Red List);</comment></tp:nomenclature-citation><tp:nomenclature-citation><tp:taxon-name>
                  <tp:taxon-name-part taxon-name-part-type="genus" reg="Barbitistes">Barbitistes</tp:taxon-name-part> <tp:taxon-name-part taxon-name-part-type="species" reg="kaltenbachi">kaltenbachi</tp:taxon-name-part></tp:taxon-name><comment>: <xref ref-type="bibr" rid="B32">Hochkirch et al. (2016b)</xref>: 67 (listed among Near Threatened <tp:taxon-name><tp:taxon-name-part taxon-name-part-type="order">Orthoptera</tp:taxon-name-part></tp:taxon-name> of Europe);</comment></tp:nomenclature-citation><tp:nomenclature-citation><tp:taxon-name>
                  <tp:taxon-name-part taxon-name-part-type="genus" reg="Barbitistes">Barbitistes</tp:taxon-name-part> <tp:taxon-name-part taxon-name-part-type="species" reg="kaltenbachi">kaltenbachi</tp:taxon-name-part></tp:taxon-name><comment>Harz, 1965: <xref ref-type="bibr" rid="B63">Skejo et al. (2018)</xref>: 19, 21 (endemic to Croatia, distribution in the country presented, as well as Rob Felix’s photograph from Hum, Vis Is.).</comment></tp:nomenclature-citation></tp:nomenclature-citation-list></tp:nomenclature><tp:treatment-sec sec-type="type material" id="SECID0E1UAE"><title>Type material.</title><p>Type specimens of <italic><tp:taxon-name><tp:taxon-name-part taxon-name-part-type="genus" reg="Barbitistes">B.</tp:taxon-name-part> <tp:taxon-name-part taxon-name-part-type="species" reg="kaltenbachi">kaltenbachi</tp:taxon-name-part></tp:taxon-name></italic> are deposited in <named-content xmlns:xlink="http://www.w3.org/1999/xlink" content-type="dwc:institutional_code" xlink:type="simple">NMW</named-content>, Vienna. <xref ref-type="bibr" rid="B21">Harz’s (1965)</xref> description is based on 31 syntypes: 12 males (10 from Lesina (<italic>Italian</italic> for Hvar), 2 from an unknown locality, probably “Dalmatia”), 16 females (12 from Hvar, 1 from Trieste (Italy), 3 with unknown locality) and 3 nymphs from Lesina. A male syntype is erroneously labelled as holotype (Fig. <xref ref-type="fig" rid="F3">3</xref>).</p></tp:treatment-sec><tp:treatment-sec sec-type="material" id="SECID0E6VAE"><title>Material examined.</title><p>Croatia • 2♂, 1♀; Vis Is., Mount Hum, Crikvica Sv. Duha; alt. 545 m a.s.l.; <named-content xmlns:xlink="http://www.w3.org/1999/xlink" content-type="dwc:verbatimCoordinates" xlink:type="simple"><named-content content-type="geo-json" specific-use="{&#34;type&#34;:&#34;Point&#34;,&#34;coordinates&#34;:[16.115333,43.035500]}" id="NCID0EIWAE" xlink:type="simple">43°02.13'N, 16°06.92'E</named-content></named-content>; 21 Jul. 2011; R. Felix leg.; <abbrev xmlns:xlink="http://www.w3.org/1999/xlink" content-type="institution" xlink:title="Rob Felix Collection, Nijmegen, the Netherlands" id="ABBRID0ENWAE" xlink:type="simple">RFPC</abbrev> • 4♂, 2♀; Hvar Is., near Bogomolje, Likova Glava; 30 May 2006; M. &amp; K.-G. Heller leg.; <abbrev xmlns:xlink="http://www.w3.org/1999/xlink" content-type="institution" xlink:title="Klaus-Gerhard Heller Collection" id="ABBRID0ESWAE" xlink:type="simple">KGHC</abbrev> CH6738, CH6739, CH6740, CH6751, CH6752, CH6754 • 1♂; same data as for preceding; <abbrev xmlns:xlink="http://www.w3.org/1999/xlink" content-type="institution" xlink:title="Naturalis Biodiversity Center, Leiden, the Netherlands" id="ABBRID0EXWAE" xlink:type="simple">NBC</abbrev> CH6735 • 3♂, 1♀; Hvar Is., Sucuraj; 30 May 2006; M. &amp; K.-G. Heller leg.; <abbrev xmlns:xlink="http://www.w3.org/1999/xlink" content-type="institution" xlink:title="Klaus-Gerhard Heller Collection" id="ABBRID0E3WAE" xlink:type="simple">KGHC</abbrev> CH6736, CH6737, CH6755, CH6759.</p></tp:treatment-sec><tp:treatment-sec sec-type="New record on Vis Island" id="SECID0EBXAE"><title>New record on Vis Island.</title><p>
              Hvar Saw Bush-cricket was found on 20 and 21 July 2011, near the Chapel of St. Spirit (Crikvica Sv. Duha) at Mount Hum, in the southwestern corner of Vis (<named-content xmlns:xlink="http://www.w3.org/1999/xlink" content-type="dwc:verbatimCoordinates" xlink:type="simple"><named-content content-type="geo-json" specific-use="{&#34;type&#34;:&#34;Point&#34;,&#34;coordinates&#34;:[16.115333,43.035500]}" id="NCID0EKXAE" xlink:type="simple">43°02.13'N, 16°06.92'E</named-content></named-content>, 545 m a.s.l.) (Figs <xref ref-type="fig" rid="F1">1</xref>, <xref ref-type="fig" rid="F3">3</xref>, <xref ref-type="fig" rid="F4">4A</xref>). Hum is the highest mountain on the island, with a peak reaching 587 m a.s.l. The observed specimens represent the first record of <italic><tp:taxon-name><tp:taxon-name-part taxon-name-part-type="genus" reg="Barbitistes">B.</tp:taxon-name-part> <tp:taxon-name-part taxon-name-part-type="species" reg="kaltenbachi">kaltenbachi</tp:taxon-name-part></tp:taxon-name></italic> on the Island of Vis, and outside of Hvar Is. Four individuals were observed, of which three were collected (see Material examined). Individuals were observed basking in the morning sun on outer leaves of Holm Oak (<italic><tp:taxon-name><tp:taxon-name-part taxon-name-part-type="genus" reg="Quercus">Quercus</tp:taxon-name-part> <tp:taxon-name-part taxon-name-part-type="species" reg="ilex">ilex</tp:taxon-name-part></tp:taxon-name></italic>), at a height of ca. 1.5 meters. <italic><tp:taxon-name><tp:taxon-name-part taxon-name-part-type="genus" reg="Barbitistes">Barbitistes</tp:taxon-name-part></tp:taxon-name></italic> was accompanied by Long-tailed Speckled Bush-cricket, <italic><tp:taxon-name><tp:taxon-name-part taxon-name-part-type="genus" reg="Leptophyes">Leptophyes</tp:taxon-name-part> <tp:taxon-name-part taxon-name-part-type="species" reg="laticauda">laticauda</tp:taxon-name-part></tp:taxon-name></italic> (Frivaldszky, 1868) and Schmidt’s Marbled Bush-cricket, <italic><tp:taxon-name><tp:taxon-name-part taxon-name-part-type="genus" reg="Eupholidoptera">Eupholidoptera</tp:taxon-name-part> <tp:taxon-name-part taxon-name-part-type="species" reg="schmidti">schmidti</tp:taxon-name-part></tp:taxon-name></italic> (Fieber, 1861) in the same habitat. The collecting site was inspected for only an hour, and a more comprehensive survey would probably have yielded more sightings.</p><fig id="F1" position="float" orientation="portrait"><object-id xmlns:xlink="http://www.w3.org/1999/xlink" content-type="doi" xlink:type="simple">10.3897/zookeys.936.51599.figure1</object-id><object-id xmlns:xlink="http://www.w3.org/1999/xlink" content-type="arpha" xlink:type="simple">D15E786D-9699-5EE2-8A85-07913A506F76</object-id><label>Figure 1.</label><caption><p>Distribution of the only known endemic bush-crickets (<tp:taxon-name><tp:taxon-name-part taxon-name-part-type="family">Tettigoniidae</tp:taxon-name-part></tp:taxon-name>) of Croatia: <italic><tp:taxon-name><tp:taxon-name-part taxon-name-part-type="genus" reg="Barbitistes">Barbitistes</tp:taxon-name-part> <tp:taxon-name-part taxon-name-part-type="species" reg="kaltenbachi">kaltenbachi</tp:taxon-name-part></tp:taxon-name></italic> (localities <bold>1</bold>–<bold>3</bold>) and <italic><tp:taxon-name><tp:taxon-name-part taxon-name-part-type="genus" reg="Rhacocleis">Rhacocleis</tp:taxon-name-part> <tp:taxon-name-part taxon-name-part-type="species" reg="buchichii">buchichii</tp:taxon-name-part></tp:taxon-name></italic> (localities <bold>1</bold>, <bold>4</bold>–<bold>14</bold>, ?) <bold>1</bold> new records from Vis Is., Mt. Hum (present paper) <bold>2</bold> Hvar Is., Likova Glava, Bogomolje (present paper; <xref ref-type="bibr" rid="B71">Warchałowska-Śliwa et al. 2013</xref>; <xref ref-type="bibr" rid="B56">Rebrina 2014</xref>) <bold>3</bold> Hvar Is., Sućuraj (present paper; <xref ref-type="bibr" rid="B56">Rebrina 2014</xref>) <bold>4</bold> Velika Greda, Troglav Mt. (<xref ref-type="bibr" rid="B63">Skejo et al. 2018</xref>) <bold>5</bold> Brač Is., south of Nere-žišća (<xref ref-type="bibr" rid="B72">Werner 1919</xref>) <bold>6</bold> Brač Is., Vidova Gora Mt. above Bol (<xref ref-type="bibr" rid="B53">Puskás et al. 2018</xref>) <bold>7</bold> new record from Brač Is., valley near Pučišća (present paper, leg., coll. KGH, 31 May 2006) <bold>8</bold> Hvar Is., Brusje (<xref ref-type="bibr" rid="B49">Novak 1888</xref>; <xref ref-type="bibr" rid="B55">Ramme 1951</xref>) <bold>9</bold> new record form Hvar Is., Pitve and Vrisnik (leg. R. Kleukers, 13 Aug. 1996, <abbrev xmlns:xlink="http://www.w3.org/1999/xlink" content-type="institution" xlink:title="Naturalis Biodiversity Center, Leiden, the Netherlands" id="ABBRID0EN3AE" xlink:type="simple">NBC</abbrev>) <bold>10</bold> Hvar Is, Mt. Humac (<xref ref-type="bibr" rid="B49">Novak 1888</xref>) <bold>11</bold> new record Hvar Is., between Jelsa and Gdinj (present paper, leg., coll. KGH, 25 Jul. 1982) <bold>12</bold> new record from Biokovo Mt., above Tučepi (present paper, leg., coll. KGH, 28 May 2006) <bold>13</bold> Biokovo Mt. (<xref ref-type="bibr" rid="B70">Wagner 2015</xref>) <bold>14</bold> Zaostrog (<xref ref-type="bibr" rid="B17">Gausz 1970</xref>) "?" presence on Korčula Is. has never been confirmed (<xref ref-type="bibr" rid="B22">Harz 1969</xref>).</p></caption><graphic xmlns:xlink="http://www.w3.org/1999/xlink" xlink:href="zookeys-936-025-g001.jpg" position="float" orientation="portrait" xlink:type="simple" id="oo_414977.jpg"><uri content-type="original_file" xlink:type="simple">https://binary.pensoft.net/fig/414977</uri></graphic></fig><fig id="F2" position="float" orientation="portrait"><object-id xmlns:xlink="http://www.w3.org/1999/xlink" content-type="doi" xlink:type="simple">10.3897/zookeys.936.51599.figure2</object-id><object-id xmlns:xlink="http://www.w3.org/1999/xlink" content-type="arpha" xlink:type="simple">2139DA00-549A-50DF-8B92-5D94B6ABF38E</object-id><label>Figure 2.</label><caption><p>Photos of a syntype male of <italic><tp:taxon-name><tp:taxon-name-part taxon-name-part-type="genus" reg="Barbitistes">Barbitistes</tp:taxon-name-part> <tp:taxon-name-part taxon-name-part-type="species" reg="kaltenbachi">kaltenbachi</tp:taxon-name-part></tp:taxon-name></italic> by G. Puskás taken from OSF (<xref ref-type="bibr" rid="B13">Cigliano et al. 2019</xref>) (<bold>A–D</bold>) and drawings from <xref ref-type="bibr" rid="B21">Harz (1965</xref>, <xref ref-type="bibr" rid="B22">1969</xref>) (<bold>E–J</bold>). The male specimen is labelled as a holotype, but since <xref ref-type="bibr" rid="B21">Harz (1965)</xref> did not designate a holotype, it should be labelled as syntype <bold>A</bold> pronotum and elytra of the syntype male in dorsal view <bold>B</bold> habitus of the male <bold>C</bold> labels of the male syntype <bold>D</bold> tip of abdomen with cerci and subgenital plate of the male <bold>E</bold> dorsal view of pronotum and elytra of a male <bold>F</bold> dorsal view of pronotum and elytra of a female <bold>G</bold> pronotum and elytrae of a male in lateral view <bold>H</bold> subgenital plate of a male seen from rear right <bold>I</bold> cercus of a male <bold>J</bold> base of ovipositor <bold>K</bold> ovipositor. Scale bars: 5 mm. Drawings are not to scale.</p></caption><graphic xmlns:xlink="http://www.w3.org/1999/xlink" xlink:href="zookeys-936-025-g002.jpg" position="float" orientation="portrait" xlink:type="simple" id="oo_414978.jpg"><uri content-type="original_file" xlink:type="simple">https://binary.pensoft.net/fig/414978</uri></graphic></fig><fig id="F3" position="float" orientation="portrait"><object-id xmlns:xlink="http://www.w3.org/1999/xlink" content-type="doi" xlink:type="simple">10.3897/zookeys.936.51599.figure3</object-id><object-id xmlns:xlink="http://www.w3.org/1999/xlink" content-type="arpha" xlink:type="simple">C12DF686-3E6F-5629-AF80-6219F016E308</object-id><label>Figure 3.</label><caption><p>Habitus of <italic><tp:taxon-name><tp:taxon-name-part taxon-name-part-type="genus" reg="Barbitistes">Barbitistes</tp:taxon-name-part> <tp:taxon-name-part taxon-name-part-type="species" reg="kaltenbachi">kaltenbachi</tp:taxon-name-part></tp:taxon-name></italic>, Croatia, Vis Is., Mount Hum, 21 Jul. 2011 <bold>A</bold> male <bold>B</bold> collected male specimen and its cerci <bold>C, D</bold> females (photographs R. Felix). Scale bars: 5 mm.</p></caption><graphic xmlns:xlink="http://www.w3.org/1999/xlink" xlink:href="zookeys-936-025-g003.jpg" position="float" orientation="portrait" xlink:type="simple" id="oo_414979.jpg"><uri content-type="original_file" xlink:type="simple">https://binary.pensoft.net/fig/414979</uri></graphic></fig></tp:treatment-sec><tp:treatment-sec sec-type="Additional information on morphology" id="SECID0ESAAG"><title>Additional information on morphology.</title><p>The right tegmen of the female has several rows of stridulatory pegs, in resting position covered by the upper left tegmen. To produce sound, the pegs are probably contacted by the slightly enhanced inner edge or a sclerotised vein on the lower side of the left tegmen.</p></tp:treatment-sec><tp:treatment-sec sec-type="distribution" id="SECID0EXAAG"><title>Distribution.</title><p><xref ref-type="bibr" rid="B21">Harz (1965)</xref> originally described <italic><tp:taxon-name><tp:taxon-name-part taxon-name-part-type="genus" reg="Barbitistes">B.</tp:taxon-name-part> <tp:taxon-name-part taxon-name-part-type="species" reg="kaltenbachi">kaltenbachi</tp:taxon-name-part></tp:taxon-name></italic> from Hvar Is., Trieste (mainland Italy), and an unspecified locality (see Type material). Later, Harz mentions the species from Rijeka and Lukovo in mainland Croatia (<xref ref-type="bibr" rid="B22">Harz 1969</xref>). <xref ref-type="bibr" rid="B47">Massa et al. (2012)</xref> point out that the occurrence of <italic><tp:taxon-name><tp:taxon-name-part taxon-name-part-type="genus" reg="Barbitistes">B.</tp:taxon-name-part> <tp:taxon-name-part taxon-name-part-type="species" reg="kaltenbachi">kaltenbachi</tp:taxon-name-part></tp:taxon-name></italic> in mainland Italy (Trieste) is based solely on a female specimen. Since female specimens of <italic><tp:taxon-name><tp:taxon-name-part taxon-name-part-type="genus" reg="Barbitistes">Barbitistes</tp:taxon-name-part></tp:taxon-name></italic> are very hard to identify to species level, because of a high degree of overlap in interspecific characteristics (<xref ref-type="bibr" rid="B48">Nadig 1987</xref>), the record from Trieste is considered unreliable. Furthermore, Harz’s records from mainland Croatia are assumed to be based on females and are therefore regarded as doubtful. Therefore, we consider <italic><tp:taxon-name><tp:taxon-name-part taxon-name-part-type="genus" reg="Barbitistes">B.</tp:taxon-name-part> <tp:taxon-name-part taxon-name-part-type="species" reg="kaltenbachi">kaltenbachi</tp:taxon-name-part></tp:taxon-name></italic> as being absent from mainland Croatia and endemic to the Dalmatian Islands.</p><p>All known records of <italic><tp:taxon-name><tp:taxon-name-part taxon-name-part-type="genus" reg="Barbitistes">B.</tp:taxon-name-part> <tp:taxon-name-part taxon-name-part-type="species" reg="kaltenbachi">kaltenbachi</tp:taxon-name-part></tp:taxon-name></italic> are shown on the map in Fig. <xref ref-type="fig" rid="F1">1</xref> and presented in Table <xref ref-type="table" rid="T1">1</xref>. The first records of <italic><tp:taxon-name><tp:taxon-name-part taxon-name-part-type="genus" reg="Barbitistes">B.</tp:taxon-name-part> <tp:taxon-name-part taxon-name-part-type="species" reg="kaltenbachi">kaltenbachi</tp:taxon-name-part></tp:taxon-name></italic> after its description by <xref ref-type="bibr" rid="B21">Harz (1965</xref>, <xref ref-type="bibr" rid="B22">1969</xref>) were the ones by KGH in 2006, on Likova Glava, near Bogomolje, and near Sućuraj, both on Hvar Is. (Fig. <xref ref-type="fig" rid="F1">1</xref>, <xref ref-type="fig" rid="F4">4B</xref>). In <xref ref-type="bibr" rid="B71">Warchałowska-Śliwa et al. (2013)</xref> and <xref ref-type="bibr" rid="B56">Rebrina (2014)</xref> coordinates are provided but after mapping, those appear to be incorrect, and are therefore omitted from Table <xref ref-type="table" rid="T1">1</xref>. The distribution on both Hvar Is. and Vis Is. is probably much wider and the presence of the species on nearby islands such as Brač Is., Korčula Is., as well as neighbouring islets, is also possible.</p><table-wrap id="T1" position="float" orientation="portrait"><label>Table 1.</label><caption><p>Known records of <italic><tp:taxon-name><tp:taxon-name-part taxon-name-part-type="genus" reg="Barbitistes">Barbitistes</tp:taxon-name-part> <tp:taxon-name-part taxon-name-part-type="species" reg="kaltenbachi">kaltenbachi</tp:taxon-name-part></tp:taxon-name></italic> with data on the sites and collection events. The #map correspond with the numbers in Fig. <xref ref-type="fig" rid="F1">1</xref>. Type specimens collected by various persons in different events (Harz, 1965) on Lesina (Hvar) are not included in the table, nor are depicted on the map in Fig. <xref ref-type="fig" rid="F1">1</xref>.</p></caption><table id="TID0ETCBI" rules="all"><tbody><tr><th rowspan="1" colspan="1"># map</th><th rowspan="1" colspan="1">Specimens</th><th rowspan="1" colspan="1">Location</th><th rowspan="1" colspan="1">Date of collection</th><th rowspan="1" colspan="1">Coll.</th><th rowspan="1" colspan="1">Reference</th></tr><tr><td rowspan="1" colspan="1">1</td><td rowspan="1" colspan="1">2♂, 2♀</td><td rowspan="1" colspan="1">Vis Is., Mt. Hum, Crikvica Sv. Duha, <named-content xmlns:xlink="http://www.w3.org/1999/xlink" content-type="dwc:verbatimCoordinates" xlink:type="simple"><named-content content-type="geo-json" specific-use="{&#34;type&#34;:&#34;Point&#34;,&#34;coordinates&#34;:[16.115333,43.035500]}" id="NCID0EYGAG" xlink:type="simple">43°02.13'N, 16°06.92'E</named-content></named-content>, 545 m a.s.l.</td><td rowspan="1" colspan="1">20, 21 Jul. 2011</td><td rowspan="1" colspan="1">
                      <abbrev xmlns:xlink="http://www.w3.org/1999/xlink" content-type="institution" xlink:title="Rob Felix Collection, Nijmegen, the Netherlands" id="ABBRID0EEHAG" xlink:type="simple">RFPC</abbrev>
                    </td><td rowspan="1" colspan="1">This study</td></tr><tr><td rowspan="1" colspan="1">2</td><td rowspan="1" colspan="1">5♂, 2♀</td><td rowspan="1" colspan="1">Hvar Is., Bogomolje, Likova Glava</td><td rowspan="1" colspan="1">30 May 2006</td><td rowspan="1" colspan="1">
                      <abbrev xmlns:xlink="http://www.w3.org/1999/xlink" content-type="institution" xlink:title="Klaus-Gerhard Heller Collection" id="ABBRID0E4HAG" xlink:type="simple">KGHC</abbrev>
                    </td><td rowspan="1" colspan="1"><xref ref-type="bibr" rid="B71">Warchałowska-Śliwa et al. (2013)</xref>, <xref ref-type="bibr" rid="B56">Rebrina (2014)</xref></td></tr><tr><td rowspan="1" colspan="1">3</td><td rowspan="1" colspan="1">3♂, 1♀</td><td rowspan="1" colspan="1">Hvar Is., near Sućuraj</td><td rowspan="1" colspan="1">30 May 2006</td><td rowspan="1" colspan="1">
                      <abbrev xmlns:xlink="http://www.w3.org/1999/xlink" content-type="institution" xlink:title="Klaus-Gerhard Heller Collection" id="ABBRID0E5IAG" xlink:type="simple">KGHC</abbrev>
                    </td><td rowspan="1" colspan="1">
                      <xref ref-type="bibr" rid="B56">Rebrina (2014)</xref>
                    </td></tr></tbody></table></table-wrap></tp:treatment-sec><tp:treatment-sec sec-type="habitat" id="SECID0ELJAG"><title>Habitat.</title><p>No published data on the habitat of <italic><tp:taxon-name><tp:taxon-name-part taxon-name-part-type="genus" reg="Barbitistes">B.</tp:taxon-name-part> <tp:taxon-name-part taxon-name-part-type="species" reg="kaltenbachi">kaltenbachi</tp:taxon-name-part></tp:taxon-name></italic> are available. On Vis Is. the species has been found on bushes and small trees of Holm Oak, in maquis intercepted with scattered patches of grassy vegetation and bare limestone rock (Fig. <xref ref-type="fig" rid="F4">4A</xref>). The habitat on Hvar Is. is similar to that on Vis Is. but lacks rocky outcrops (Fig. <xref ref-type="fig" rid="F4">4B</xref>). <italic><tp:taxon-name><tp:taxon-name-part taxon-name-part-type="genus" reg="Barbitistes">Barbitistes</tp:taxon-name-part></tp:taxon-name></italic> is an arbusticolous genus, as its members are usually living in bushes, shrubs and on low trees (<xref ref-type="bibr" rid="B16">Galvagni and Fontana 1993</xref>; <xref ref-type="bibr" rid="B51">Pavićević et al. 2014</xref>). Thus, Hvar Saw Bush-cricket inhabits typical <italic><tp:taxon-name><tp:taxon-name-part taxon-name-part-type="genus" reg="Barbitistes">Barbitistes</tp:taxon-name-part></tp:taxon-name></italic>-habitat.</p><fig id="F4" position="float" orientation="portrait"><object-id xmlns:xlink="http://www.w3.org/1999/xlink" content-type="doi" xlink:type="simple">10.3897/zookeys.936.51599.figure4</object-id><object-id xmlns:xlink="http://www.w3.org/1999/xlink" content-type="arpha" xlink:type="simple">944F102E-3DD0-5387-80A6-E017F187A0BA</object-id><label>Figure 4.</label><caption><p>Collecting sites on Vis Is. and Hvar Is., Croatia <bold>A</bold> Vis Is., Mount Hum, St. Spirit Chapel (21 Jul. 2011). This locality is inhabited by both <italic><tp:taxon-name><tp:taxon-name-part taxon-name-part-type="genus" reg="Barbitistes">Barbitistes</tp:taxon-name-part> <tp:taxon-name-part taxon-name-part-type="species" reg="kaltenbachi">kaltenbachi</tp:taxon-name-part></tp:taxon-name></italic> and <italic><tp:taxon-name><tp:taxon-name-part taxon-name-part-type="genus" reg="Rhacocleis">Rhacocleis</tp:taxon-name-part> <tp:taxon-name-part taxon-name-part-type="species" reg="buchichii">buchichii</tp:taxon-name-part></tp:taxon-name></italic>. The vegetation is rich in Holm Oak bushes (<italic><tp:taxon-name><tp:taxon-name-part taxon-name-part-type="genus" reg="Quercus">Quercus</tp:taxon-name-part> <tp:taxon-name-part taxon-name-part-type="species" reg="ilex">ilex</tp:taxon-name-part></tp:taxon-name></italic>) (photograph R. Felix) <bold>B</bold> Hvar Is., Likova Glava, Bogomolje (30 May 2006), the habitat of <italic><tp:taxon-name><tp:taxon-name-part taxon-name-part-type="genus" reg="Barbitistes">B.</tp:taxon-name-part> <tp:taxon-name-part taxon-name-part-type="species" reg="kaltenbachi">kaltenbachi</tp:taxon-name-part></tp:taxon-name></italic> (photograph K.-G. Heller).</p></caption><graphic xmlns:xlink="http://www.w3.org/1999/xlink" xlink:href="zookeys-936-025-g004.jpg" position="float" orientation="portrait" xlink:type="simple" id="oo_414980.jpg"><uri content-type="original_file" xlink:type="simple">https://binary.pensoft.net/fig/414980</uri></graphic></fig></tp:treatment-sec><tp:treatment-sec sec-type="description" id="SECID0EXMAG"><title>Song description.</title><p>The male calling song consists of short (up to ca. 10 ms), pulse-like syllables without clearly recognisable impulses (tooth impacts). Syllables are arranged in a stereotyped pattern. One loud syllable, the <italic>trigger syllable</italic>, assumed to be the marker for female response (<xref ref-type="bibr" rid="B65">Stumpner and Meyer 2001</xref>), is followed by a group of two or three (rarely one or four) ‘softer’ syllables (echeme) (Fig. <xref ref-type="fig" rid="F5">5A</xref>). The trigger syllables are 6 to 16 dB louder than syllables within the echeme (Suppl. material <xref ref-type="supplementary-material" rid="S3">3</xref>: Table S3.1). After a short interval, the same pattern (verse) is repeated again and again (Fig. <xref ref-type="fig" rid="F5">5B</xref>). Periods range from 280–400 ms for the verse (verse repetition rate ca. 3 Hz), 120–160 ms for the post- and pre-trigger periods, to 40–50 ms for the syllables in the echeme (Suppl. material <xref ref-type="supplementary-material" rid="S3">3</xref>: Table S3.2). These sequences of verses are variable in duration but may last more than 30 s (Suppl. material <xref ref-type="supplementary-material" rid="S3">3</xref>: Table S3.3), at least while two males are in acoustic contact. During interactions males seem to prefer singing during the other male’s song pauses, but they are not inhibited. Songs overlap quite often, even for many seconds. In situations of overlap, males typically synchronise the pattern: they produce trigger syllables nearly at the same time (Fig. <xref ref-type="fig" rid="F5">5B, C</xref>). The delay between the trigger syllables of two synchronising males is typically below 20 ms (Fig. <xref ref-type="fig" rid="F5">5E</xref>) and the roles of leader and follower change often. After disturbances males are able to reach synchronicity within a few periods. Quite rarely, males add extra syllables (<italic>sensu</italic><xref ref-type="bibr" rid="B65">Stumpner and Meyer 2001</xref>), ca. 50 ms after the trigger syllable (Fig. <xref ref-type="fig" rid="F5">5D</xref>). These song structures are known from several other <italic><tp:taxon-name><tp:taxon-name-part taxon-name-part-type="genus" reg="Barbitistes">Barbitistes</tp:taxon-name-part></tp:taxon-name></italic>-species and are interpreted as female response mimicking (<xref ref-type="bibr" rid="B65">Stumpner and Meyer 2001</xref>).</p><fig id="F5" position="float" orientation="portrait"><object-id xmlns:xlink="http://www.w3.org/1999/xlink" content-type="doi" xlink:type="simple">10.3897/zookeys.936.51599.figure5</object-id><object-id xmlns:xlink="http://www.w3.org/1999/xlink" content-type="arpha" xlink:type="simple">5DA9E1A3-570C-5168-930D-5ED7EBEDFA21</object-id><label>Figure 5.</label><caption><p>Bioacoustic data of <italic><tp:taxon-name><tp:taxon-name-part taxon-name-part-type="genus" reg="Barbitistes">Barbitistes</tp:taxon-name-part> <tp:taxon-name-part taxon-name-part-type="species" reg="kaltenbachi">kaltenbachi</tp:taxon-name-part></tp:taxon-name></italic><bold>A</bold> oscillogram showing bioacoustics terminology used in our study <bold>B, C</bold> details of the calling song (sections of 8 seconds) <bold>B</bold> second male starting in synchrony <bold>C</bold> second male starting anti-phasic, first male switching to synchrony <bold>D</bold> male song with extra syllables (red arrows, see text) <bold>E</bold> difference in starting time between the trigger syllables of two duetting males, always referring to a focal male; different colours indicate different male combinations; intervals in the lines mark duet pauses.</p></caption><graphic xmlns:xlink="http://www.w3.org/1999/xlink" xlink:href="zookeys-936-025-g005.jpg" position="float" orientation="portrait" xlink:type="simple" id="oo_414981.jpg"><uri content-type="original_file" xlink:type="simple">https://binary.pensoft.net/fig/414981</uri></graphic></fig></tp:treatment-sec><tp:treatment-sec sec-type="Species diagnosis" id="SECID0EYPAG"><title>Species diagnosis.</title><p>Males of <italic><tp:taxon-name><tp:taxon-name-part taxon-name-part-type="genus" reg="Barbitistes">Barbitistes</tp:taxon-name-part> <tp:taxon-name-part taxon-name-part-type="species" reg="kaltenbachi">kaltenbachi</tp:taxon-name-part></tp:taxon-name></italic> can be distinguished from its Croatian congeners, <italic><tp:taxon-name><tp:taxon-name-part taxon-name-part-type="genus" reg="Barbitistes">B.</tp:taxon-name-part> <tp:taxon-name-part taxon-name-part-type="species" reg="ocskayi">ocskayi</tp:taxon-name-part></tp:taxon-name></italic> Charpentier in Ocskay et al., 1850, <italic><tp:taxon-name><tp:taxon-name-part taxon-name-part-type="genus" reg="Barbitistes">B.</tp:taxon-name-part> <tp:taxon-name-part taxon-name-part-type="species" reg="serricauda">serricauda</tp:taxon-name-part></tp:taxon-name></italic> (Fabricius, 1794), and <italic><tp:taxon-name><tp:taxon-name-part taxon-name-part-type="genus" reg="Barbitistes">B.</tp:taxon-name-part> <tp:taxon-name-part taxon-name-part-type="species" reg="yersini">yersini</tp:taxon-name-part></tp:taxon-name></italic> Brunner von Wattenwyl, 1878 (Fig. <xref ref-type="fig" rid="F6">6</xref>), by the shape of the cerci (Fig. <xref ref-type="fig" rid="F7">7A</xref>). Male cerci in <italic><tp:taxon-name><tp:taxon-name-part taxon-name-part-type="genus" reg="Barbitistes">B.</tp:taxon-name-part> <tp:taxon-name-part taxon-name-part-type="species" reg="kaltenbachi">kaltenbachi</tp:taxon-name-part></tp:taxon-name></italic> are thickened in their mid-part. The proximal half of a cercus is in an abrupt but obtuse angle with the distal half, giving the cercus an angular sinuosity, like that of an open elbow. <italic><tp:taxon-name><tp:taxon-name-part taxon-name-part-type="genus" reg="Barbitistes">Barbitistes</tp:taxon-name-part> <tp:taxon-name-part taxon-name-part-type="species" reg="constrictus">constrictus</tp:taxon-name-part></tp:taxon-name></italic> has nearly identically shaped cerci (Fig. <xref ref-type="fig" rid="F7">7B</xref>). All the other species of the genus have cerci of a different shape, in the absence of a thickened mid-part and in being more gradually curved, showing a smoother sinuosity in the apical part (Figs <xref ref-type="fig" rid="F7">7C–H</xref>), except for <italic><tp:taxon-name><tp:taxon-name-part taxon-name-part-type="genus" reg="Barbitistes">B.</tp:taxon-name-part> <tp:taxon-name-part taxon-name-part-type="species" reg="vicetinus">vicetinus</tp:taxon-name-part></tp:taxon-name></italic>, which has uniquely shaped cerci (Fig. <xref ref-type="fig" rid="F7">7F</xref>).</p><fig id="F6" position="float" orientation="portrait"><object-id xmlns:xlink="http://www.w3.org/1999/xlink" content-type="doi" xlink:type="simple">10.3897/zookeys.936.51599.figure6</object-id><object-id xmlns:xlink="http://www.w3.org/1999/xlink" content-type="arpha" xlink:type="simple">7086801A-40FF-53F8-B75C-630A552D76EC</object-id><label>Figure 6.</label><caption><p>All <italic><tp:taxon-name><tp:taxon-name-part taxon-name-part-type="genus" reg="Barbitistes">Barbitistes</tp:taxon-name-part></tp:taxon-name></italic> species occurring in Croatia <bold>A</bold><italic><tp:taxon-name><tp:taxon-name-part taxon-name-part-type="genus" reg="Barbitistes">B.</tp:taxon-name-part> <tp:taxon-name-part taxon-name-part-type="species" reg="kaltenbachi">kaltenbachi</tp:taxon-name-part></tp:taxon-name></italic> (Croatia, Hvar, 30 May 2006) <bold>B</bold><italic><tp:taxon-name><tp:taxon-name-part taxon-name-part-type="genus" reg="Barbitistes">B.</tp:taxon-name-part> <tp:taxon-name-part taxon-name-part-type="species" reg="serricauda">serricauda</tp:taxon-name-part></tp:taxon-name></italic> (Austria, Obir near Klagenfurt, 13 August 1980) <bold>C</bold> Male <italic><tp:taxon-name><tp:taxon-name-part taxon-name-part-type="genus" reg="Barbitistes">B.</tp:taxon-name-part> <tp:taxon-name-part taxon-name-part-type="species" reg="ocskayi">ocskayi</tp:taxon-name-part></tp:taxon-name></italic> (Montenegro, Lovćen pass above Kotor, 26 July 1982) <bold>D</bold> Female <italic><tp:taxon-name><tp:taxon-name-part taxon-name-part-type="genus" reg="Barbitistes">B.</tp:taxon-name-part> <tp:taxon-name-part taxon-name-part-type="species" reg="ocskayi">ocskayi</tp:taxon-name-part></tp:taxon-name></italic> (same locality as male) <bold>E</bold> Male <italic><tp:taxon-name><tp:taxon-name-part taxon-name-part-type="genus" reg="Barbitistes">B.</tp:taxon-name-part> <tp:taxon-name-part taxon-name-part-type="species" reg="yersini">yersini</tp:taxon-name-part></tp:taxon-name></italic> (Croatia, Grabovača, 7 Aug. 2018) <bold>F</bold> Female <italic><tp:taxon-name><tp:taxon-name-part taxon-name-part-type="genus" reg="Barbitistes">B.</tp:taxon-name-part> <tp:taxon-name-part taxon-name-part-type="species" reg="yersini">yersini</tp:taxon-name-part></tp:taxon-name></italic> (Croatia, Sniježnica, 20 Aug. 2018) (<bold>A–D</bold> photos K.-G. Heller <bold>E, F</bold> photos F. Rebrina).</p></caption><graphic xmlns:xlink="http://www.w3.org/1999/xlink" xlink:href="zookeys-936-025-g006.jpg" position="float" orientation="portrait" xlink:type="simple" id="oo_414982.jpg"><uri content-type="original_file" xlink:type="simple">https://binary.pensoft.net/fig/414982</uri></graphic></fig><fig id="F7" position="float" orientation="portrait"><object-id xmlns:xlink="http://www.w3.org/1999/xlink" content-type="doi" xlink:type="simple">10.3897/zookeys.936.51599.figure7</object-id><object-id xmlns:xlink="http://www.w3.org/1999/xlink" content-type="arpha" xlink:type="simple">4EA818BE-20FE-5EB2-8F00-D17D6294D419</object-id><label>Figure 7.</label><caption><p>Male cerci of all members of the genus <italic><tp:taxon-name><tp:taxon-name-part taxon-name-part-type="genus" reg="Barbitistes">Barbitistes</tp:taxon-name-part></tp:taxon-name></italic><bold>A–E</bold>, <bold>G, H</bold> left cercus <bold>F</bold> right cercus flipped vertically <bold>A</bold><italic><tp:taxon-name><tp:taxon-name-part taxon-name-part-type="genus" reg="Barbitistes">B.</tp:taxon-name-part> <tp:taxon-name-part taxon-name-part-type="species" reg="kaltenbachi">kaltenbachi</tp:taxon-name-part></tp:taxon-name></italic><bold>B</bold><italic><tp:taxon-name><tp:taxon-name-part taxon-name-part-type="genus" reg="Barbitistes">B.</tp:taxon-name-part> <tp:taxon-name-part taxon-name-part-type="species" reg="constrictus">constrictus</tp:taxon-name-part></tp:taxon-name></italic><bold>C</bold><italic><tp:taxon-name><tp:taxon-name-part taxon-name-part-type="genus" reg="Barbitistes">B.</tp:taxon-name-part> <tp:taxon-name-part taxon-name-part-type="species" reg="alpinus">alpinus</tp:taxon-name-part></tp:taxon-name></italic><bold>D</bold><italic><tp:taxon-name><tp:taxon-name-part taxon-name-part-type="genus" reg="Barbitistes">B.</tp:taxon-name-part> <tp:taxon-name-part taxon-name-part-type="species" reg="fischeri">fischeri</tp:taxon-name-part></tp:taxon-name></italic><bold>E</bold><italic><tp:taxon-name><tp:taxon-name-part taxon-name-part-type="genus" reg="Barbitistes">B.</tp:taxon-name-part> <tp:taxon-name-part taxon-name-part-type="species" reg="serricauda">serricauda</tp:taxon-name-part></tp:taxon-name></italic><bold>F</bold><italic><tp:taxon-name><tp:taxon-name-part taxon-name-part-type="genus" reg="Barbitistes">B.</tp:taxon-name-part> <tp:taxon-name-part taxon-name-part-type="species" reg="vicetinus">vicetinus</tp:taxon-name-part></tp:taxon-name></italic><bold>G</bold><italic><tp:taxon-name><tp:taxon-name-part taxon-name-part-type="genus" reg="Barbitistes">B.</tp:taxon-name-part> <tp:taxon-name-part taxon-name-part-type="species" reg="ocskayi">ocskayi</tp:taxon-name-part></tp:taxon-name></italic><bold>H</bold><italic><tp:taxon-name><tp:taxon-name-part taxon-name-part-type="genus" reg="Barbitistes">B.</tp:taxon-name-part> <tp:taxon-name-part taxon-name-part-type="species" reg="yersini">yersini</tp:taxon-name-part></tp:taxon-name></italic> (photographs K.-G. Heller). Based on cercal morphology, <italic><tp:taxon-name><tp:taxon-name-part taxon-name-part-type="genus" reg="Barbitistes">B.</tp:taxon-name-part> <tp:taxon-name-part taxon-name-part-type="species" reg="kaltenbachi">kaltenbachi</tp:taxon-name-part></tp:taxon-name></italic> is most similar to <italic><tp:taxon-name><tp:taxon-name-part taxon-name-part-type="genus" reg="Barbitistes">B.</tp:taxon-name-part> <tp:taxon-name-part taxon-name-part-type="species" reg="constrictus">constrictus</tp:taxon-name-part></tp:taxon-name></italic>.</p></caption><graphic xmlns:xlink="http://www.w3.org/1999/xlink" xlink:href="zookeys-936-025-g007.jpg" position="float" orientation="portrait" xlink:type="simple" id="oo_414983.jpg"><uri content-type="original_file" xlink:type="simple">https://binary.pensoft.net/fig/414983</uri></graphic></fig><p>The song of <italic><tp:taxon-name><tp:taxon-name-part taxon-name-part-type="genus" reg="Barbitistes">B.</tp:taxon-name-part> <tp:taxon-name-part taxon-name-part-type="species" reg="kaltenbachi">kaltenbachi</tp:taxon-name-part></tp:taxon-name></italic> differs distinctly from the songs of all other <italic><tp:taxon-name><tp:taxon-name-part taxon-name-part-type="genus" reg="Barbitistes">Barbitistes</tp:taxon-name-part></tp:taxon-name></italic>-species in the temporal pattern of the syllables (Fig. <xref ref-type="fig" rid="F8">8</xref>). Definite diagnostic differences between females cannot be given. Females of different species of <italic><tp:taxon-name><tp:taxon-name-part taxon-name-part-type="genus" reg="Barbitistes">Barbitistes</tp:taxon-name-part></tp:taxon-name></italic> show many similarities, some exhibiting intermediate characters (see e.g., <xref ref-type="bibr" rid="B48">Nadig 1987</xref>). In this paper, the photos of females are of specimens present together with males in the same bush and hence are identified as belonging to <italic><tp:taxon-name><tp:taxon-name-part taxon-name-part-type="genus" reg="Barbitistes">B.</tp:taxon-name-part> <tp:taxon-name-part taxon-name-part-type="species" reg="kaltenbachi">kaltenbachi</tp:taxon-name-part></tp:taxon-name></italic>. See Suppl. material <xref ref-type="supplementary-material" rid="S1">1</xref>: Table S1 for measurements of specimens in collections and literature data.</p><fig id="F8" position="float" orientation="portrait"><object-id xmlns:xlink="http://www.w3.org/1999/xlink" content-type="doi" xlink:type="simple">10.3897/zookeys.936.51599.figure8</object-id><object-id xmlns:xlink="http://www.w3.org/1999/xlink" content-type="arpha" xlink:type="simple">6D70B358-44BA-56A8-B73E-3F22DB0BD487</object-id><label>Figure 8.</label><caption><p>Oscillograms of male calling song (12 s sections) of all members of the genus <italic><tp:taxon-name><tp:taxon-name-part taxon-name-part-type="genus" reg="Barbitistes">Barbitistes</tp:taxon-name-part></tp:taxon-name></italic> (temperature range 21.5–25 °C).</p></caption><graphic xmlns:xlink="http://www.w3.org/1999/xlink" xlink:href="zookeys-936-025-g008.jpg" position="float" orientation="portrait" xlink:type="simple" id="oo_414984.jpg"><uri content-type="original_file" xlink:type="simple">https://binary.pensoft.net/fig/414984</uri></graphic></fig></tp:treatment-sec><tp:treatment-sec><!--Section generated to contain objects referenced in tp:taxon-treatment.--><supplementary-material xmlns:xlink="http://www.w3.org/1999/xlink" id="S3" position="float" orientation="portrait" xlink:type="simple"><object-id content-type="doi" xlink:type="simple">10.3897/zookeys.936.51599.suppl3</object-id><object-id content-type="arpha" xlink:type="simple">DA1A6FF0-86EA-5374-AA21-BE9264836F90</object-id><label>Supplementary material 3</label><caption><p><italic><tp:taxon-name><tp:taxon-name-part taxon-name-part-type="genus" reg="Barbitistes">Barbitistes</tp:taxon-name-part> <tp:taxon-name-part taxon-name-part-type="species" reg="kaltenbachi">kaltenbachi</tp:taxon-name-part></tp:taxon-name></italic> bioacoustics and comparative morphology</p></caption><statement content-type="dataType"><label>Data type</label><p>Microsoft Word Document (.docx)</p></statement><statement content-type="notes"><label>Explanation note</label><p>Table S3.1. Measurements of the amplitudes in the song of <italic><tp:taxon-name><tp:taxon-name-part taxon-name-part-type="genus" reg="Barbitistes">Barbitistes</tp:taxon-name-part> <tp:taxon-name-part taxon-name-part-type="species" reg="kaltenbachi">kaltenbachi</tp:taxon-name-part></tp:taxon-name></italic>; Table S3.2 Measurements of the species-specific time pattern in the song of <italic><tp:taxon-name><tp:taxon-name-part taxon-name-part-type="genus" reg="Barbitistes">Barbitistes</tp:taxon-name-part> <tp:taxon-name-part taxon-name-part-type="species" reg="kaltenbachi">kaltenbachi</tp:taxon-name-part></tp:taxon-name></italic>; Table S3.3 Measurements of the parameters of calling activity of <italic><tp:taxon-name><tp:taxon-name-part taxon-name-part-type="genus" reg="Barbitistes">Barbitistes</tp:taxon-name-part> <tp:taxon-name-part taxon-name-part-type="species" reg="kaltenbachi">kaltenbachi</tp:taxon-name-part></tp:taxon-name></italic>; Table S3.4 Sampling locality data for the specimens used in Fig. <xref ref-type="fig" rid="F7">7</xref> (cercus morphology).</p></statement><media xlink:href="zookeys-936-025-s003.docx" mimetype="application" mime-subtype="vnd.openxmlformats-officedocument.wordprocessingml.document" position="float" orientation="portrait" xlink:type="simple" id="oo_414991.docx"><uri content-type="original_file" xlink:type="simple">https://binary.pensoft.net/file/414991</uri></media><permissions><license xlink:type="simple"><license-p>This dataset is made available under the Open Database License (http://opendatacommons.org/licenses/odbl/1.0/). The Open Database License (ODbL) is a license agreement intended to allow users to freely share, modify, and use this Dataset while maintaining this same freedom for others, provided that the original source and author(s) are credited.</license-p></license></permissions><attrib specific-use="authors">Rob Felix, Klaus-Gerhard Heller, Baudewijn Odé, Fran Rebrina, Josip Skejo</attrib></supplementary-material><supplementary-material xmlns:xlink="http://www.w3.org/1999/xlink" id="S1" position="float" orientation="portrait" xlink:type="simple"><object-id content-type="doi" xlink:type="simple">10.3897/zookeys.936.51599.suppl1</object-id><object-id content-type="arpha" xlink:type="simple">94F40D82-0CA2-5D83-8B40-29220F1157DF</object-id><label>Supplementary material 1</label><caption><p><italic><tp:taxon-name><tp:taxon-name-part taxon-name-part-type="genus" reg="Barbitistes">Barbitistes</tp:taxon-name-part> <tp:taxon-name-part taxon-name-part-type="species" reg="kaltenbachi">kaltenbachi</tp:taxon-name-part></tp:taxon-name></italic> morphometrics</p></caption><statement content-type="dataType"><label>Data type</label><p>Microsoft Word Document (.docx)</p></statement><statement content-type="notes"><label>Explanation note</label><p>Table S1. Morphometrics of Hvar Saw Bush-cricket. Published measurements (<xref ref-type="bibr" rid="B21">Harz 1965</xref>, <xref ref-type="bibr" rid="B22">1969</xref>) are compared with the measurements of specimens collected on Vis Is. and Hvar Is. Shown are body length (from the frons to the tip of abdomen), pronotum length (in dorsal view), length of the visible part of tegmina, hind femur, and ovipositor length (in females). All measurements are in mm. [* the tip of abdomen of the other male was eaten by a wasp during preparation]</p></statement><media xlink:href="zookeys-936-025-s001.docx" mimetype="application" mime-subtype="vnd.openxmlformats-officedocument.wordprocessingml.document" position="float" orientation="portrait" xlink:type="simple" id="oo_414989.docx"><uri content-type="original_file" xlink:type="simple">https://binary.pensoft.net/file/414989</uri></media><permissions><license xlink:type="simple"><license-p>This dataset is made available under the Open Database License (http://opendatacommons.org/licenses/odbl/1.0/). The Open Database License (ODbL) is a license agreement intended to allow users to freely share, modify, and use this Dataset while maintaining this same freedom for others, provided that the original source and author(s) are credited.</license-p></license></permissions><attrib specific-use="authors">Rob Felix, Klaus-Gerhard Heller, Baudewijn Odé, Fran Rebrina, Josip Skejo</attrib></supplementary-material></tp:treatment-sec><ref-list><ref id="B71"><mixed-citation xmlns:xlink="http://www.w3.org/1999/xlink" xlink:type="simple"><person-group><name name-style="western"><surname>Warchałowska-Śliwa</surname><given-names>E</given-names></name><name name-style="western"><surname>Grzywacz</surname><given-names>B</given-names></name><name name-style="western"><surname>Maryańska-Nadachowska</surname><given-names>A</given-names></name><name name-style="western"><surname>Karamysheva</surname><given-names>TV</given-names></name><name name-style="western"><surname>Heller</surname><given-names>K-G</given-names></name><name name-style="western"><surname>Lehmann</surname><given-names>AW</given-names></name><name name-style="western"><surname>Lehmann</surname><given-names>GUC</given-names></name><name name-style="western"><surname>Chobanov</surname><given-names>DP</given-names></name></person-group> (<year>2013</year>) <article-title>Molecular and classical chromosomal techniques reveal diversity in bushcricket genera of <tp:taxon-name><tp:taxon-name-part taxon-name-part-type="tribe">Barbitistini</tp:taxon-name-part></tp:taxon-name> (<tp:taxon-name><tp:taxon-name-part taxon-name-part-type="order">Orthoptera</tp:taxon-name-part></tp:taxon-name>).</article-title><source>Genome</source><volume>56</volume>(<issue>11</issue>): <fpage>667</fpage>–<lpage>676</lpage>. <ext-link xlink:type="simple" ext-link-type="doi" xlink:href="10.1139/gen-2013-0119">https://doi.org/10.1139/gen-2013-0119</ext-link></mixed-citation></ref><ref id="B56"><mixed-citation xmlns:xlink="http://www.w3.org/1999/xlink" xlink:type="simple"><person-group><name name-style="western"><surname>Rebrina</surname><given-names>F</given-names></name></person-group> (<year>2014</year>) <source>Zoogeografske značajke konjica roda <italic><tp:taxon-name><tp:taxon-name-part taxon-name-part-type="genus">Barbitistes</tp:taxon-name-part></tp:taxon-name></italic> (<tp:taxon-name><tp:taxon-name-part taxon-name-part-type="order">Orthoptera</tp:taxon-name-part></tp:taxon-name>: <tp:taxon-name><tp:taxon-name-part taxon-name-part-type="family">Phaneropteridae</tp:taxon-name-part></tp:taxon-name>) u Hrvatskoj.</source><publisher-name>Bachelor thesis</publisher-name>, <publisher-loc>University of Zagreb. Faculty of Science. Department of Biology</publisher-loc>, <size units="page">26 pp</size>.</mixed-citation></ref><ref id="B63"><mixed-citation xmlns:xlink="http://www.w3.org/1999/xlink" xlink:type="simple"><person-group><name name-style="western"><surname>Skejo</surname><given-names>J</given-names></name><name name-style="western"><surname>Rebrina</surname><given-names>F</given-names></name><name name-style="western"><surname>Szövényi</surname><given-names>G</given-names></name><name name-style="western"><surname>Puskás</surname><given-names>G</given-names></name><name name-style="western"><surname>Tvrtković</surname><given-names>N</given-names></name></person-group> (<year>2018</year>) <article-title>The first annotated checklist of Croatian crickets and grasshoppers (<tp:taxon-name><tp:taxon-name-part taxon-name-part-type="order">Orthoptera</tp:taxon-name-part></tp:taxon-name>: <tp:taxon-name><tp:taxon-name-part taxon-name-part-type="suborder">Ensifera</tp:taxon-name-part></tp:taxon-name>, <tp:taxon-name><tp:taxon-name-part taxon-name-part-type="suborder">Caelifera</tp:taxon-name-part></tp:taxon-name>).</article-title><source>Zootaxa</source><volume>4533</volume>(<issue>1</issue>): <fpage>1</fpage>–<lpage>95</lpage>. <ext-link xlink:type="simple" ext-link-type="doi" xlink:href="10.11646/zootaxa.4533.1.1">https://doi.org/10.11646/zootaxa.4533.1.1</ext-link></mixed-citation></ref><ref id="B72"><mixed-citation xmlns:xlink="http://www.w3.org/1999/xlink" xlink:type="simple"><person-group><name name-style="western"><surname>Werner</surname><given-names>F</given-names></name></person-group> (<year>1919</year>) <article-title>Beitrage zur Kenntnis der Fauna Dalmatiens, besonders der Insel Brazza.</article-title><source>Zoologische Jahrbücher, Abteilung für Systematik</source><volume>42</volume>: <fpage>213</fpage>–<lpage>226</lpage>.</mixed-citation></ref><ref id="B53"><mixed-citation xmlns:xlink="http://www.w3.org/1999/xlink" xlink:type="simple"><person-group><name name-style="western"><surname>Puskás</surname><given-names>G</given-names></name><name name-style="western"><surname>Nagy</surname><given-names>B</given-names></name><name name-style="western"><surname>Szövényi</surname><given-names>G</given-names></name></person-group> (<year>2018</year>) <article-title>Faunistical data on the Croatian <tp:taxon-name><tp:taxon-name-part taxon-name-part-type="order">Orthoptera</tp:taxon-name-part></tp:taxon-name> with four species newly recorded in the country.</article-title><source>Annales de la Société entomologique de France (NS)</source><volume>54</volume>(<issue>6</issue>): <fpage>539</fpage>–<lpage>558</lpage>. <ext-link xlink:type="simple" ext-link-type="doi" xlink:href="10.1080/00379271.2018.1530071">https://doi.org/10.1080/00379271.2018.1530071</ext-link></mixed-citation></ref><ref id="B49"><mixed-citation xmlns:xlink="http://www.w3.org/1999/xlink" xlink:type="simple"><person-group><name name-style="western"><surname>Novak</surname><given-names>G</given-names></name></person-group> (<year>1888</year>) <article-title>Primo cenno sulla Fauna dell’Isola Lesina in Dalmazia.</article-title><source>Wiener Entomologische Zeitung</source><volume>7</volume>: <fpage>119</fpage>–<lpage>132</lpage>.</mixed-citation></ref><ref id="B55"><mixed-citation xmlns:xlink="http://www.w3.org/1999/xlink" xlink:type="simple"><person-group><name name-style="western"><surname>Ramme</surname><given-names>W</given-names></name></person-group> (<year>1951</year>) <article-title>Zur Systematik, Faunistik und Biologie der Orthopteren von Südosteuropa und Vorderasien.</article-title><source>Mitteilungen aus dem Zoologischen Museum in Berlin</source><volume>27</volume>: <fpage>1</fpage>–<lpage>431</lpage>.</mixed-citation></ref><ref id="B70"><mixed-citation xmlns:xlink="http://www.w3.org/1999/xlink" xlink:type="simple"><person-group><name name-style="western"><surname>Wagner</surname><given-names>W</given-names></name></person-group> (<year>2015</year>) First record of <italic><tp:taxon-name><tp:taxon-name-part taxon-name-part-type="genus">Rhacocleis</tp:taxon-name-part> <tp:taxon-name-part taxon-name-part-type="species">buchichii</tp:taxon-name-part></tp:taxon-name></italic> Herman 1874 (<tp:taxon-name><tp:taxon-name-part taxon-name-part-type="order">Orthoptera</tp:taxon-name-part></tp:taxon-name>: <tp:taxon-name><tp:taxon-name-part taxon-name-part-type="family">Tettigoniidae</tp:taxon-name-part></tp:taxon-name>) in Croatian mainland. Entomologia Croatica 19(1/2): 37–41. <ext-link xlink:type="simple" ext-link-type="doi" xlink:href="10.17971/EC.2015.19.05">https://doi.org/10.17971/EC.2015.19.05</ext-link></mixed-citation></ref><ref id="B17"><mixed-citation xmlns:xlink="http://www.w3.org/1999/xlink" xlink:type="simple"><person-group><name name-style="western"><surname>Gausz</surname><given-names>J</given-names></name></person-group> (<year>1970</year>) <article-title>Recent data on faunistical and ecological conditions of <tp:taxon-name><tp:taxon-name-part taxon-name-part-type="order">Orthoptera</tp:taxon-name-part></tp:taxon-name> at the Dalmatian coast.</article-title><source>Acta Biologica</source><volume>16</volume>(<issue>3–1</issue>): <fpage>127</fpage>–<lpage>137</lpage>.</mixed-citation></ref><ref id="B22"><mixed-citation xmlns:xlink="http://www.w3.org/1999/xlink" xlink:type="simple"><person-group><name name-style="western"><surname>Harz</surname><given-names>K</given-names></name></person-group> (<year>1969</year>) <source>Die Orthopteren Europas I. Series Entomologica 5. Dr. W.</source><publisher-name>Junk BV</publisher-name>, <publisher-loc>Hague</publisher-loc>, <size units="page">749 pp</size>.</mixed-citation></ref><ref id="B13"><mixed-citation xmlns:xlink="http://www.w3.org/1999/xlink" xlink:type="simple"><person-group><name name-style="western"><surname>Cigliano</surname><given-names>MM</given-names></name><name name-style="western"><surname>Braun</surname><given-names>H</given-names></name><name name-style="western"><surname>Eades</surname><given-names>DC</given-names></name><name name-style="western"><surname>Otte</surname><given-names>D</given-names></name></person-group> (<year>2019</year>) <tp:taxon-name><tp:taxon-name-part taxon-name-part-type="order">Orthoptera</tp:taxon-name-part></tp:taxon-name> Species File. Version 5.0/5.0 [Accessed 2 November 2019] <ext-link xlink:type="simple" ext-link-type="uri" xlink:href="http://orthoptera.speciesfile.org">http://orthoptera.speciesfile.org</ext-link></mixed-citation></ref><ref id="B21"><mixed-citation xmlns:xlink="http://www.w3.org/1999/xlink" xlink:type="simple"><person-group><name name-style="western"><surname>Harz</surname><given-names>K</given-names></name></person-group> (<year>1965</year>) <article-title>Orthopterologische Beiträge V.</article-title><source>Annalen des Naturhistorischen Museums in Wien</source><volume>68</volume>: <fpage>443</fpage>–<lpage>451</lpage>.</mixed-citation></ref><ref id="B16"><mixed-citation xmlns:xlink="http://www.w3.org/1999/xlink" xlink:type="simple"><person-group><name name-style="western"><surname>Galvagni</surname><given-names>A</given-names></name><name name-style="western"><surname>Fontana</surname><given-names>P</given-names></name></person-group> (<year>1993</year>) <article-title><italic><tp:taxon-name><tp:taxon-name-part taxon-name-part-type="genus">Barbitistes</tp:taxon-name-part> <tp:taxon-name-part taxon-name-part-type="species">vicetinus</tp:taxon-name-part></tp:taxon-name></italic> sp. n. dell’Italia Nord orientale (<tp:taxon-name><tp:taxon-name-part taxon-name-part-type="class">Insecta</tp:taxon-name-part></tp:taxon-name><tp:taxon-name><tp:taxon-name-part taxon-name-part-type="order">Orthoptera</tp:taxon-name-part></tp:taxon-name><tp:taxon-name><tp:taxon-name-part taxon-name-part-type="family">Tettigoniidae</tp:taxon-name-part></tp:taxon-name>).</article-title><source>Atti della Accademia roveretana degli Agiati</source><volume>242</volume>: <fpage>199</fpage>–<lpage>206</lpage>.</mixed-citation></ref><ref id="B28"><mixed-citation xmlns:xlink="http://www.w3.org/1999/xlink" xlink:type="simple"><person-group><name name-style="western"><surname>Heller</surname><given-names>K-G</given-names></name><name name-style="western"><surname>Korsunovskaya</surname><given-names>O</given-names></name><name name-style="western"><surname>Ragge</surname><given-names>DR</given-names></name><name name-style="western"><surname>Vedenina</surname><given-names>V</given-names></name><name name-style="western"><surname>Willemse</surname><given-names>F</given-names></name><name name-style="western"><surname>Zhantiev</surname><given-names>RD</given-names></name><name name-style="western"><surname>Frantsevich</surname><given-names>L</given-names></name></person-group> (<year>1998</year>) <article-title>Check-List of European <tp:taxon-name><tp:taxon-name-part taxon-name-part-type="order">Orthoptera</tp:taxon-name-part></tp:taxon-name>.</article-title><source><tp:taxon-name><tp:taxon-name-part taxon-name-part-type="class">Articulata</tp:taxon-name-part></tp:taxon-name></source><volume>7</volume>: <fpage>1</fpage>–<lpage>61</lpage>.</mixed-citation></ref><ref id="B47"><mixed-citation xmlns:xlink="http://www.w3.org/1999/xlink" xlink:type="simple"><person-group><name name-style="western"><surname>Massa</surname><given-names>B</given-names></name><name name-style="western"><surname>Fontana</surname><given-names>P</given-names></name><name name-style="western"><surname>Buzzetti</surname><given-names>FM</given-names></name><name name-style="western"><surname>Kleukers</surname><given-names>RMJC</given-names></name><name name-style="western"><surname>Odé</surname><given-names>B</given-names></name></person-group> (<year>2012</year>) <source><tp:taxon-name><tp:taxon-name-part taxon-name-part-type="order">Orthoptera</tp:taxon-name-part></tp:taxon-name>. 48. Fauna d’Italia.</source><publisher-name>Calderini</publisher-name>, <publisher-loc>Milano</publisher-loc>, <size units="page">563 pp</size>.</mixed-citation></ref><ref id="B33"><mixed-citation xmlns:xlink="http://www.w3.org/1999/xlink" xlink:type="simple"><person-group><name name-style="western"><surname>Hollier</surname><given-names>J</given-names></name><name name-style="western"><surname>Bruckner</surname><given-names>H</given-names></name></person-group> (<year>2015</year>) <article-title>An annotated list of the orthopteroid insects described by Kurt Harz, with an account of the type specimens held in the Muséum d’histoire naturelle de Genève.</article-title><source>Revue suisse de Zoologie</source><volume>122</volume>(<issue>2</issue>): <fpage>185</fpage>–<lpage>200</lpage>. <ext-link xlink:type="simple" ext-link-type="doi" xlink:href="10.5281/zenodo.29995">https://doi.org/10.5281/zenodo.29995</ext-link></mixed-citation></ref><ref id="B12"><mixed-citation xmlns:xlink="http://www.w3.org/1999/xlink" xlink:type="simple"><person-group><name name-style="western"><surname>Chobanov</surname><given-names>DP</given-names></name><name name-style="western"><surname>Hochkirch</surname><given-names>A</given-names></name><name name-style="western"><surname>Iorgu</surname><given-names>IS</given-names></name><name name-style="western"><surname>Ivkovic</surname><given-names>S</given-names></name><name name-style="western"><surname>Kristin</surname><given-names>A</given-names></name><name name-style="western"><surname>Lemonnier-Darcemont</surname><given-names>M</given-names></name><name name-style="western"><surname>Pushkar</surname><given-names>T</given-names></name><name name-style="western"><surname>Sirin</surname><given-names>D</given-names></name><name name-style="western"><surname>Skejo</surname><given-names>J</given-names></name><name name-style="western"><surname>Szovenyi</surname><given-names>G</given-names></name><name name-style="western"><surname>Vedenina</surname><given-names>V</given-names></name><name name-style="western"><surname>Willemse</surname><given-names>LPM</given-names></name></person-group> (<year>2016</year>) <italic><tp:taxon-name><tp:taxon-name-part taxon-name-part-type="genus">Barbitistes</tp:taxon-name-part> <tp:taxon-name-part taxon-name-part-type="species">kaltenbachi</tp:taxon-name-part></tp:taxon-name></italic>. The IUCN Red List of Threatened Species 2016, e.T64549053A70217489. (Accessed 2 November 2019) <ext-link xlink:type="simple" ext-link-type="doi" xlink:href="10.2305/IUCN.UK.20163.RLTS.T64549053A70217489.en">https://doi.org/10.2305/IUCN.UK.20163.RLTS.T64549053A70217489.en</ext-link></mixed-citation></ref><ref id="B32"><mixed-citation xmlns:xlink="http://www.w3.org/1999/xlink" xlink:type="simple"><person-group><name name-style="western"><surname>Hochkirch</surname><given-names>A</given-names></name><name name-style="western"><surname>Nieto</surname><given-names>A</given-names></name><name name-style="western"><surname>García Criado</surname><given-names>M</given-names></name><name name-style="western"><surname>Cálix</surname><given-names>M</given-names></name><name name-style="western"><surname>Braud</surname><given-names>Y</given-names></name><name name-style="western"><surname>Buzzetti</surname><given-names>FM</given-names></name><name name-style="western"><surname>Chobanov</surname><given-names>D</given-names></name><name name-style="western"><surname>Odé</surname><given-names>B</given-names></name><name name-style="western"><surname>Presa Asensio</surname><given-names>JJ</given-names></name><name name-style="western"><surname>Willemse</surname><given-names>L</given-names></name><name name-style="western"><surname>Zuna-Kratky</surname><given-names>T</given-names></name><name name-style="western"><surname>Barranco Vega</surname><given-names>P</given-names></name><name name-style="western"><surname>Bushell</surname><given-names>M</given-names></name><name name-style="western"><surname>Clemente</surname><given-names>ME</given-names></name><name name-style="western"><surname>Correas</surname><given-names>JR</given-names></name><name name-style="western"><surname>Dusoulier</surname><given-names>F</given-names></name><name name-style="western"><surname>Ferreira</surname><given-names>S</given-names></name><name name-style="western"><surname>Fontana</surname><given-names>P</given-names></name><name name-style="western"><surname>García</surname><given-names>MD</given-names></name><name name-style="western"><surname>Heller</surname><given-names>K-G</given-names></name><name name-style="western"><surname>Iorgu</surname><given-names>IȘ</given-names></name><name name-style="western"><surname>Ivković</surname><given-names>S</given-names></name><name name-style="western"><surname>Kati</surname><given-names>V</given-names></name><name name-style="western"><surname>Kleukers</surname><given-names>R</given-names></name><name name-style="western"><surname>Krištín</surname><given-names>A</given-names></name><name name-style="western"><surname>Lemonnier-Darcemont</surname><given-names>M</given-names></name><name name-style="western"><surname>Lemos</surname><given-names>P</given-names></name><name name-style="western"><surname>Massa</surname><given-names>B</given-names></name><name name-style="western"><surname>Monnerat</surname><given-names>C</given-names></name><name name-style="western"><surname>Papapavlou</surname><given-names>KP</given-names></name><name name-style="western"><surname>Prunier</surname><given-names>F</given-names></name><name name-style="western"><surname>Pushkar</surname><given-names>T</given-names></name><name name-style="western"><surname>Roesti</surname><given-names>C</given-names></name><name name-style="western"><surname>Rutschmann</surname><given-names>F</given-names></name><name name-style="western"><surname>Şirin</surname><given-names>D</given-names></name><name name-style="western"><surname>Skejo</surname><given-names>J</given-names></name><name name-style="western"><surname>Szövényi</surname><given-names>G</given-names></name><name name-style="western"><surname>Tzirkalli</surname><given-names>E</given-names></name><name name-style="western"><surname>Vedenina</surname><given-names>V</given-names></name><name name-style="western"><surname>Barat Domenech</surname><given-names>J</given-names></name><name name-style="western"><surname>Barros</surname><given-names>F</given-names></name><name name-style="western"><surname>Cordero Tapia</surname><given-names>PJ</given-names></name><name name-style="western"><surname>Defaut</surname><given-names>B</given-names></name><name name-style="western"><surname>Fartmann</surname><given-names>T</given-names></name><name name-style="western"><surname>Gomboc</surname><given-names>S</given-names></name><name name-style="western"><surname>Gutiérrez-Rodríguez</surname><given-names>J</given-names></name><name name-style="western"><surname>Holuša</surname><given-names>J</given-names></name><name name-style="western"><surname>Illich</surname><given-names>I</given-names></name><name name-style="western"><surname>Karjalainen</surname><given-names>S</given-names></name><name name-style="western"><surname>Kočárek</surname><given-names>P</given-names></name><name name-style="western"><surname>Korsunovskaya</surname><given-names>O</given-names></name><name name-style="western"><surname>Liana</surname><given-names>A</given-names></name><name name-style="western"><surname>López</surname><given-names>H</given-names></name><name name-style="western"><surname>Morin</surname><given-names>D</given-names></name><name name-style="western"><surname>Olmo-Vidal</surname><given-names>JM</given-names></name><name name-style="western"><surname>Puskás</surname><given-names>G</given-names></name><name name-style="western"><surname>Savitsky</surname><given-names>V</given-names></name><name name-style="western"><surname>Stalling</surname><given-names>T</given-names></name><name name-style="western"><surname>Tumbrinck</surname><given-names>J</given-names></name></person-group> (<year>2016b</year>) <source>European Red List of Grasshoppers, Crickets and Bush-crickets.</source><publisher-name>Publications Office of the European Union</publisher-name>, <publisher-loc>Luxembourg</publisher-loc>, <size units="page">94 pp</size>. <ext-link xlink:type="simple" ext-link-type="uri" xlink:href="https://portals.iucn.org/library/sites/library/files/documents/RL-4-021.pdf">https://portals.iucn.org/library/sites/library/files/documents/RL-4-021.pdf</ext-link></mixed-citation></ref><ref id="B48"><mixed-citation xmlns:xlink="http://www.w3.org/1999/xlink" xlink:type="simple"><person-group><name name-style="western"><surname>Nadig</surname><given-names>A</given-names></name></person-group> (<year>1987</year>) <article-title><tp:taxon-name><tp:taxon-name-part taxon-name-part-type="order">Saltatoria</tp:taxon-name-part></tp:taxon-name> (<tp:taxon-name><tp:taxon-name-part taxon-name-part-type="class">Insecta</tp:taxon-name-part></tp:taxon-name>) der Süd- und Südostabdachung der Alpen zwischen der Provence im W, dem pannonischen Raum im NE und Istrien im SE (mit Verzeichnissen der Fundorte der Tiere meiner Sammlung). I. Teil: Laubheuschrecken (<tp:taxon-name><tp:taxon-name-part taxon-name-part-type="family">Tettigoniidae</tp:taxon-name-part></tp:taxon-name>).</article-title><source>Revue Suisse de Zoologie</source><volume>94</volume>(<issue>2</issue>): <fpage>257</fpage>–<lpage>356</lpage>.</mixed-citation></ref><ref id="B51"><mixed-citation xmlns:xlink="http://www.w3.org/1999/xlink" xlink:type="simple"><person-group><name name-style="western"><surname>Pavićević</surname><given-names>D</given-names></name><name name-style="western"><surname>Ivković</surname><given-names>S</given-names></name><name name-style="western"><surname>Horvat</surname><given-names>L</given-names></name></person-group> (<year>2014</year>) <article-title>New and rare species of orthopteroid insects in the fauna of Serbia.</article-title><source>Fauna Balkana</source><volume>3</volume>: <fpage>103</fpage>–<lpage>122</lpage>.</mixed-citation></ref><ref id="B65"><mixed-citation xmlns:xlink="http://www.w3.org/1999/xlink" xlink:type="simple"><person-group><name name-style="western"><surname>Stumpner</surname><given-names>A</given-names></name><name name-style="western"><surname>Meyer</surname><given-names>S</given-names></name></person-group> (<year>2001</year>) Songs and the function of song elements in four duetting bushcricket species (<tp:taxon-name><tp:taxon-name-part taxon-name-part-type="suborder">Ensifera</tp:taxon-name-part></tp:taxon-name>, <tp:taxon-name><tp:taxon-name-part taxon-name-part-type="family">Phaneropteridae</tp:taxon-name-part></tp:taxon-name>, <italic><tp:taxon-name><tp:taxon-name-part taxon-name-part-type="genus">Barbitistes</tp:taxon-name-part></tp:taxon-name></italic>). Journal of Insect Behavior 14, 511–534. <ext-link xlink:type="simple" ext-link-type="doi" xlink:href="10.1023/A:1011176106943">https://doi.org/10.1023/A:1011176106943</ext-link></mixed-citation></ref></ref-list></tp:taxon-treatment>
