# Supplementary material for: Island mysteries in the spotlight: Barbitistes kaltenbachi and Rhacocleis buchichii, the only bush-cricket species endemic to Croatia (Orthoptera, Tettigoniidae)
Source: Zookeys. 2020 May 28;936:25–60. doi: 10.3897/zookeys.936.51599 (PMC7272475; doi:10.3897/zookeys.936.51599)
Supplement: XML Treatment for Rhacocleis buchichii [file zookeys.936.51599-treatment2.xml]

<!DOCTYPE tp:taxon-treatment
  PUBLIC "-//TaxonX//DTD Taxonomic Treatment Publishing DTD v0 20100105//EN" "tax-treatment-NSO.dtd">
<tp:taxon-treatment xmlns:tp="http://www.plazi.org/taxpub"><tp:treatment-meta><kwd-group><label>Taxon classification</label><kwd><named-content xmlns:xlink="http://www.w3.org/1999/xlink" content-type="kingdom">Animalia</named-content></kwd><kwd><named-content xmlns:xlink="http://www.w3.org/1999/xlink" content-type="order">Orthoptera</named-content></kwd><kwd><named-content xmlns:xlink="http://www.w3.org/1999/xlink" content-type="family">Tettigoniidae</named-content></kwd></kwd-group><mixed-citation publication-type="journal"><person-group><name><surname>Felix</surname><given-names>Rob</given-names></name><name><surname>Heller</surname><given-names>Klaus-Gerhard</given-names></name><name><surname>Odé</surname><given-names>Baudewijn</given-names></name><name><surname>Rebrina</surname><given-names>Fran</given-names></name><name><surname>Josip Skejo</surname><given-names/></name></person-group><article-title>Island mysteries in the spotlight: <italic><tp:taxon-name><tp:taxon-name-part taxon-name-part-type="genus" reg="Barbitistes">Barbitistes</tp:taxon-name-part> <tp:taxon-name-part taxon-name-part-type="species" reg="kaltenbachi">kaltenbachi</tp:taxon-name-part></tp:taxon-name></italic> and <italic><tp:taxon-name><tp:taxon-name-part taxon-name-part-type="genus" reg="Rhacocleis">Rhacocleis</tp:taxon-name-part> <tp:taxon-name-part taxon-name-part-type="species" reg="buchichii">buchichii</tp:taxon-name-part></tp:taxon-name></italic>, the only bush-cricket species endemic to Croatia (<tp:taxon-name><tp:taxon-name-part taxon-name-part-type="order">Orthoptera</tp:taxon-name-part></tp:taxon-name>, <tp:taxon-name><tp:taxon-name-part taxon-name-part-type="family">Tettigoniidae</tp:taxon-name-part></tp:taxon-name>)</article-title><source>Zookeys</source><day>28</day><month>5</month><year>2020</year><volume>936</volume><fpage>25</fpage><lpage>60</lpage><pub-id pub-id-type="doi">10.3897/zookeys.936.51599</pub-id></mixed-citation></tp:treatment-meta><tp:nomenclature><tp:taxon-name><object-id xmlns:xlink="http://www.w3.org/1999/xlink" content-type="arpha" xlink:type="simple">726A34EF-2AF7-5651-8BC2-A9C3017CE1AC</object-id>
              <tp:taxon-name-part taxon-name-part-type="genus" reg="Rhacocleis">Rhacocleis</tp:taxon-name-part>
              <tp:taxon-name-part taxon-name-part-type="species" reg="buchichii">buchichii</tp:taxon-name-part>
              <object-id xmlns:xlink="http://www.w3.org/1999/xlink" xlink:type="simple">http://lsid.speciesfile.org/urn:lsid:Orthoptera.speciesfile.org:TaxonName:2709</object-id>
            </tp:taxon-name><tp:taxon-authority>Brunner von Wattenwyl in Herman 1874</tp:taxon-authority><xref ref-type="fig" rid="F1">Figures 1</xref><xref ref-type="fig" rid="F9">, 9</xref><xref ref-type="fig" rid="F10">, 10</xref><xref ref-type="fig" rid="F11">, 11</xref><xref ref-type="fig" rid="F12">, 12</xref><tp:nomenclature-citation-list><tp:nomenclature-citation><tp:taxon-name>
                  <tp:taxon-name-part taxon-name-part-type="genus" reg="Rhacocleis">Rhacocleis</tp:taxon-name-part> <tp:taxon-name-part taxon-name-part-type="species" reg="Buchichii">Buchichii</tp:taxon-name-part></tp:taxon-name><comment>Br.: <xref ref-type="bibr" rid="B30">Herman (1874)</xref>: 201–202, plate III, figs 8–12 (original Brunner von Wattenwyl’s description accompanied with figures; erroneously calls <tp:taxon-name><tp:taxon-name-part taxon-name-part-type="genus" reg="Rhacocleis"/><tp:taxon-name-part taxon-name-part-type="species" reg="buchichii">buchichii</tp:taxon-name-part></tp:taxon-name> type species of the genus) (see Figs <xref ref-type="fig" rid="F9">9</xref>, <xref ref-type="fig" rid="F10">10</xref> in this paper);</comment></tp:nomenclature-citation><tp:nomenclature-citation><tp:taxon-name>
                    <tp:taxon-name-part taxon-name-part-type="genus" reg="Rhacocleis">Rhacocleis</tp:taxon-name-part>
                  </tp:taxon-name><comment> Bucchichii (O. Herman): <xref ref-type="bibr" rid="B15">Dubrony (1878)</xref>: 21 (misspelled; reported the species from Liguria, based on misidentification of another <tp:taxon-name><tp:taxon-name-part taxon-name-part-type="genus" reg="Rhacocleis">Rhacocleis</tp:taxon-name-part></tp:taxon-name> sp.); </comment></tp:nomenclature-citation><tp:nomenclature-citation><tp:taxon-name>
                  <tp:taxon-name-part taxon-name-part-type="genus" reg="Rhacocleis">Rhacocleis</tp:taxon-name-part> <tp:taxon-name-part taxon-name-part-type="species" reg="Bucchici">Bucchici</tp:taxon-name-part></tp:taxon-name><comment>Br.: <xref ref-type="bibr" rid="B8">Brunner von Wattenwyl (1882)</xref>: 321 (misspelled; included in key), 322 (description, measurements, and Hvar, Lesina, designated as distribution);</comment></tp:nomenclature-citation><tp:nomenclature-citation><tp:taxon-name>
                    <tp:taxon-name-part taxon-name-part-type="genus" reg="Anterastes">Anterastes</tp:taxon-name-part>
                  </tp:taxon-name><comment> Bucchichi: <xref ref-type="bibr" rid="B9">Bucchich (1886)</xref>: 382 (misspelled; Bucchich wrote a remark “In Luglio nei cespugli specialmente di erica; nei campi non si vede”, “In July found in bushes, especially of <tp:taxon-name><tp:taxon-name-part taxon-name-part-type="genus" reg="Erica">Erica</tp:taxon-name-part></tp:taxon-name>; but not observed in fields” [= karst poljes]); </comment></tp:nomenclature-citation><tp:nomenclature-citation><tp:taxon-name>
                  <tp:taxon-name-part taxon-name-part-type="genus" reg="Rhacocleis">Rhacocleis</tp:taxon-name-part> <tp:taxon-name-part taxon-name-part-type="species" reg="Bucchici">Bucchici</tp:taxon-name-part></tp:taxon-name><comment>Br. 1874: <xref ref-type="bibr" rid="B49">Novak (1888)</xref>: 129 (misspelled; provides first exact localities, Brusje and Humac on Hvar Is., and added data on Bucchic’s comments on species’ habitat: “Io ne ho trovato nel bosco ordinariamente fra il <tp:taxon-name><tp:taxon-name-part taxon-name-part-type="genus" reg="Cystus">Cystus</tp:taxon-name-part> <tp:taxon-name-part taxon-name-part-type="species" reg="monspeliensis">monspeliensis</tp:taxon-name-part></tp:taxon-name> dal mese di giugno all’ ottobre, in agosto in casa introdotto forse colla frasca, negli orti fra i rosai, a Brusje e monte Humac in ottobre (25) sul <tp:taxon-name><tp:taxon-name-part taxon-name-part-type="genus" reg="Quercus">Quercus</tp:taxon-name-part></tp:taxon-name>”, “Usually I found them in bushes [or forest], under <tp:taxon-name><tp:taxon-name-part taxon-name-part-type="genus" reg="Cystus">Cystus</tp:taxon-name-part> <tp:taxon-name-part taxon-name-part-type="species" reg="monspeliensis">monspeliensis</tp:taxon-name-part></tp:taxon-name> from June to October. In August in houses, probably with branches. Found in gardens under roses. In Brusje and Humac found on <tp:taxon-name><tp:taxon-name-part taxon-name-part-type="genus" reg="Quercus">Quercus</tp:taxon-name-part></tp:taxon-name> on October 25<sup>th</sup>”);</comment></tp:nomenclature-citation><tp:nomenclature-citation><tp:taxon-name>
                  <tp:taxon-name-part taxon-name-part-type="genus" reg="Rhacocleis">Rhacocleis</tp:taxon-name-part> <tp:taxon-name-part taxon-name-part-type="species" reg="bucchici">bucchici</tp:taxon-name-part></tp:taxon-name><comment><xref ref-type="bibr" rid="B30">Herman 1874</xref>: <xref ref-type="bibr" rid="B58">Redtenbacher (1900)</xref>: 107 (misspelled; gives a short morphological description of the species with measurements and mentions the species to occur on the island of Lesina);</comment></tp:nomenclature-citation><tp:nomenclature-citation><tp:taxon-name>
                  <tp:taxon-name-part taxon-name-part-type="genus" reg="Rhacocleis">Rhacocleis</tp:taxon-name-part> <tp:taxon-name-part taxon-name-part-type="species" reg="bucchici">bucchici</tp:taxon-name-part></tp:taxon-name><comment>Herm.: <xref ref-type="bibr" rid="B35">Jacobson and Bianki (1905)</xref>: 400 (misspelled; colouration and morphology described in Russian, measurements provided, distribution cited ‘Dalmatia’);</comment></tp:nomenclature-citation><tp:nomenclature-citation><tp:taxon-name>
                  <tp:taxon-name-part taxon-name-part-type="genus" reg="Rhacocleis">Rhacocleis</tp:taxon-name-part> <tp:taxon-name-part taxon-name-part-type="species" reg="Buchichii">Buchichii</tp:taxon-name-part></tp:taxon-name><comment>, Herm.: <xref ref-type="bibr" rid="B40">Kirby (1906)</xref>: 187 (listed in catalogue);</comment></tp:nomenclature-citation><tp:nomenclature-citation><tp:taxon-name>
                    <tp:taxon-name-part taxon-name-part-type="genus" reg="Rhacocleis">Rhacocleis</tp:taxon-name-part>
                  </tp:taxon-name><comment> Buchicii Br. 1874: <xref ref-type="bibr" rid="B37">Karny (1907a)</xref>: 26 (misspelled; lists sp. in catalogue, citing Brunner von Wattenwyl, Novak and Redtenbacher); </comment></tp:nomenclature-citation><tp:nomenclature-citation><tp:taxon-name>
                  <tp:taxon-name-part taxon-name-part-type="genus" reg="Rhacocleis">Rhacocleis</tp:taxon-name-part> <tp:taxon-name-part taxon-name-part-type="species" reg="Bucchici">Bucchici</tp:taxon-name-part></tp:taxon-name><comment>: <xref ref-type="bibr" rid="B38">Karny (1907b)</xref>: 131 (misspelled; mentions that the species has been known only from Hvar Is.);</comment></tp:nomenclature-citation><tp:nomenclature-citation><tp:taxon-name>
                  <tp:taxon-name-part taxon-name-part-type="genus" reg="Rhacocleis">Rhacocleis</tp:taxon-name-part> <tp:taxon-name-part taxon-name-part-type="species" reg="buchichii">buchichii</tp:taxon-name-part></tp:taxon-name><comment>Herman: <xref ref-type="bibr" rid="B10">Caudell (1908)</xref>: 5 (listed in the catalogue of <tp:taxon-name><tp:taxon-name-part taxon-name-part-type="subfamily">Decticinae</tp:taxon-name-part></tp:taxon-name> species, mentioned as endemic to Hvar Is.);</comment></tp:nomenclature-citation><tp:nomenclature-citation><tp:taxon-name>
                  <tp:taxon-name-part taxon-name-part-type="genus" reg="Rhacocleis">Rhacocleis</tp:taxon-name-part> <tp:taxon-name-part taxon-name-part-type="species" reg="bucchici">bucchici</tp:taxon-name-part></tp:taxon-name><comment>Herm.: <xref ref-type="bibr" rid="B72">Werner (1919)</xref>: 217 (misspelled; mentions species to occur on Brač Is., “south of Neresi, near the water tanks in the bushes, not common”. Also mentions “species until then only known from Lesina”);</comment></tp:nomenclature-citation><tp:nomenclature-citation><tp:taxon-name>
                  <tp:taxon-name-part taxon-name-part-type="genus" reg="Rhacocleis">Rhacocleis</tp:taxon-name-part> <tp:taxon-name-part taxon-name-part-type="species" reg="buchichii">buchichii</tp:taxon-name-part></tp:taxon-name><comment>Herm.: <xref ref-type="bibr" rid="B60">Salfi (1924)</xref>: 43, 45 (key to species);</comment></tp:nomenclature-citation><tp:nomenclature-citation><tp:taxon-name>
                  <tp:taxon-name-part taxon-name-part-type="genus" reg="Rhacocleis">Rhacocleis</tp:taxon-name-part> <tp:taxon-name-part taxon-name-part-type="species" reg="bucchichi">bucchichi</tp:taxon-name-part></tp:taxon-name><comment>Br.: <xref ref-type="bibr" rid="B55">Ramme (1951)</xref>: 118 (reported to have found the species in hilly terrain under <tp:taxon-name><tp:taxon-name-part taxon-name-part-type="genus" reg="Pistacia">Pistacia</tp:taxon-name-part> <tp:taxon-name-part taxon-name-part-type="species" reg="terebinthus">terebinthus</tp:taxon-name-part></tp:taxon-name> L. and noted that the species was timorous and difficult to catch);</comment></tp:nomenclature-citation><tp:nomenclature-citation><tp:taxon-name>
                  <tp:taxon-name-part taxon-name-part-type="genus" reg="Rhacocleis">Rhacocleis</tp:taxon-name-part> <tp:taxon-name-part taxon-name-part-type="species" reg="bucchichi">bucchichi</tp:taxon-name-part></tp:taxon-name><comment>Br.: <xref ref-type="bibr" rid="B41">La Greca (1959)</xref>: 43, 148, fig. 115 (148) (misspelled; treats all the species of the genus and mentions <tp:taxon-name><tp:taxon-name-part taxon-name-part-type="genus" reg="Rhacocleis"/><tp:taxon-name-part taxon-name-part-type="species" reg="buchichii">buchichii</tp:taxon-name-part></tp:taxon-name> to be present on Lesina Is., also shown on a distribution map of Italian species);</comment></tp:nomenclature-citation><tp:nomenclature-citation><tp:taxon-name>
                  <tp:taxon-name-part taxon-name-part-type="genus" reg="Rhacocleis">Rhacocleis</tp:taxon-name-part> <tp:taxon-name-part taxon-name-part-type="species" reg="bucchichi">bucchichi</tp:taxon-name-part></tp:taxon-name><comment>Hermann, 1874: <xref ref-type="bibr" rid="B67">Us (1967)</xref>: 23 (misspelled; checklist of Yugoslavian <tp:taxon-name><tp:taxon-name-part taxon-name-part-type="order">Orthoptera</tp:taxon-name-part></tp:taxon-name>, cited from Hvar, Brač and Korcula);</comment></tp:nomenclature-citation><tp:nomenclature-citation><tp:taxon-name>
                  <tp:taxon-name-part taxon-name-part-type="genus" reg="Rhacocleis">Rhacocleis</tp:taxon-name-part> <tp:taxon-name-part taxon-name-part-type="species" reg="bucchici">bucchici</tp:taxon-name-part></tp:taxon-name><comment>Herm. 1874: <xref ref-type="bibr" rid="B22">Harz (1969)</xref>: 429–441 (misspelled; included in key to European species, depicted in detail, figs 1343, 1361, 1396–1400, described and measured, distribution Hvar, Brač and probably also Korčula);</comment></tp:nomenclature-citation><tp:nomenclature-citation><tp:taxon-name>
                  <tp:taxon-name-part taxon-name-part-type="genus" reg="Rhacocleis">Rhacocleis</tp:taxon-name-part> <tp:taxon-name-part taxon-name-part-type="species" reg="buchichi">buchichi</tp:taxon-name-part></tp:taxon-name><comment>Herm.: <xref ref-type="bibr" rid="B17">Gausz (1970)</xref>: 131 (misspelled; first mainland record at Zaostrog along the Dalmatian coast);</comment></tp:nomenclature-citation><tp:nomenclature-citation><tp:taxon-name>
                  <tp:taxon-name-part taxon-name-part-type="genus" reg="Rhacocleis">Rhacocleis</tp:taxon-name-part> <tp:taxon-name-part taxon-name-part-type="species" reg="bucchicii">bucchicii</tp:taxon-name-part></tp:taxon-name><comment>Hermann, 1874: <xref ref-type="bibr" rid="B23">Heller (1988)</xref>: 147, Abb. 146 F, I (F) (misspelled; mentions the species to occur on Hvar Is., lists a collecting event on 25 July 1982 and depicts the stridulatory file)</comment></tp:nomenclature-citation><tp:nomenclature-citation><tp:taxon-name>
                  <tp:taxon-name-part taxon-name-part-type="genus" reg="Pterolepis">Pterolepis</tp:taxon-name-part> <tp:taxon-name-part taxon-name-part-type="species" reg="bucchicii">bucchicii</tp:taxon-name-part></tp:taxon-name><comment>(Herman, 1874): <xref ref-type="bibr" rid="B28">Heller et al. (1998)</xref>: 37 (misspelled; species listed in checklist of European <tp:taxon-name><tp:taxon-name-part taxon-name-part-type="order">Orthoptera</tp:taxon-name-part></tp:taxon-name>);</comment></tp:nomenclature-citation><tp:nomenclature-citation><tp:taxon-name>
                  <tp:taxon-name-part taxon-name-part-type="genus" reg="Rhacocleis">Rhacocleis</tp:taxon-name-part> <tp:taxon-name-part taxon-name-part-type="species" reg="bucchichi">bucchichi</tp:taxon-name-part></tp:taxon-name><comment>Herman, 1874: <xref ref-type="bibr" rid="B73">Willemse and Willemse (2005)</xref>: 269 (misspelled; listed in checklist of <tp:taxon-name><tp:taxon-name-part taxon-name-part-type="genus" reg="Rhacocleis">Rhacocleis</tp:taxon-name-part></tp:taxon-name> and <tp:taxon-name><tp:taxon-name-part taxon-name-part-type="genus" reg="Pterolepis">Pterolepis</tp:taxon-name-part></tp:taxon-name> species, 6 specimens from Dalmatia examined, in R. Kleukers and K.-G. Heller’s collections);</comment></tp:nomenclature-citation><tp:nomenclature-citation><tp:taxon-name>
                  <tp:taxon-name-part taxon-name-part-type="genus" reg="Rhacocleis">Rhacocleis</tp:taxon-name-part> <tp:taxon-name-part taxon-name-part-type="species" reg="buchichii">buchichii</tp:taxon-name-part></tp:taxon-name><comment>: <xref ref-type="bibr" rid="B62">Skejo (2014)</xref> (assessed as Endangered species in IUCN Red list);</comment></tp:nomenclature-citation><tp:nomenclature-citation><tp:taxon-name>
                  <tp:taxon-name-part taxon-name-part-type="genus" reg="Rhacocleis">Rhacocleis</tp:taxon-name-part> <tp:taxon-name-part taxon-name-part-type="species" reg="buchichii">buchichii</tp:taxon-name-part></tp:taxon-name><comment><xref ref-type="bibr" rid="B30">Herman 1874</xref>: <xref ref-type="bibr" rid="B70">Wagner (2015)</xref>: 37–41 (new record from Biokovo Mt., photographs provided);</comment></tp:nomenclature-citation><tp:nomenclature-citation><tp:taxon-name>
                  <tp:taxon-name-part taxon-name-part-type="genus" reg="Rhacocleis">Rhacocleis</tp:taxon-name-part> <tp:taxon-name-part taxon-name-part-type="species" reg="buchichii">buchichii</tp:taxon-name-part></tp:taxon-name><comment>: <xref ref-type="bibr" rid="B31">Hochkirch et al. (2016a)</xref> (assessed as Endangered species in IUCN Red list, distribution Hvar, Brač and probably Korčula);</comment></tp:nomenclature-citation><tp:nomenclature-citation><tp:taxon-name>
                  <tp:taxon-name-part taxon-name-part-type="genus" reg="Rhacocleis">Rhacocleis</tp:taxon-name-part> <tp:taxon-name-part taxon-name-part-type="species" reg="buchichii">buchichii</tp:taxon-name-part></tp:taxon-name><comment>: <xref ref-type="bibr" rid="B32">Hochkirch et al. (2016b)</xref>: 20, 76 (listed among Endangered species in European <tp:taxon-name><tp:taxon-name-part taxon-name-part-type="order">Orthoptera</tp:taxon-name-part></tp:taxon-name> fauna);</comment></tp:nomenclature-citation><tp:nomenclature-citation><tp:taxon-name>
                  <tp:taxon-name-part taxon-name-part-type="genus" reg="Rhacocleis">Rhacocleis</tp:taxon-name-part> <tp:taxon-name-part taxon-name-part-type="species" reg="buchichii">buchichii</tp:taxon-name-part></tp:taxon-name><comment>Brunner von Wattenwyl in Herman, 1874: <xref ref-type="bibr" rid="B63">Skejo et al. (2018)</xref>: 33 (author corrected to Brunner von Wattenwyl, species distribution in Croatia and Europe presented).</comment></tp:nomenclature-citation></tp:nomenclature-citation-list></tp:nomenclature><tp:treatment-sec sec-type="Historical misspellings" id="SECID0EZ1BG"><title>Historical misspellings.</title><p>Historically, the species name of <italic><tp:taxon-name><tp:taxon-name-part taxon-name-part-type="genus" reg="Rhacocleis">Rhacocleis</tp:taxon-name-part> <tp:taxon-name-part taxon-name-part-type="species" reg="buchichi">buchichi</tp:taxon-name-part></tp:taxon-name></italic> was misspelled a lot, for obvious reasons. It was even misspelled more often than cited correctly (see above). One specific misspelling, <italic><tp:taxon-name><tp:taxon-name-part taxon-name-part-type="genus" reg="Rhacocleis"/><tp:taxon-name-part taxon-name-part-type="species" reg="bucchichi">bucchichi</tp:taxon-name-part></tp:taxon-name></italic>, can be explained by the fact that the person after whom the species was named is Grgur/Gregorio Bučić/Bucchich (1829–1911), a Croatian naturalist with a surname that contains two consonants (voiceless postalveolar affricate consonant <italic>č</italic>, pronounced /tʂ/; and voiceless alveolo-palatal affricate ć, pronounced /tɕ/). These consonants were written in Croatian language in many different ways (ch, cch, ci, cci, chi) in the past, which has probably caused the confusion.</p><fig id="F9" position="float" orientation="portrait"><object-id xmlns:xlink="http://www.w3.org/1999/xlink" content-type="doi" xlink:type="simple">10.3897/zookeys.936.51599.figure9</object-id><object-id xmlns:xlink="http://www.w3.org/1999/xlink" content-type="arpha" xlink:type="simple">9E2B0B90-D0A7-5F78-8CCC-4C87036A925F</object-id><label>Figure 9.</label><caption><p>The first published spelling and the oldest drawings of <italic><tp:taxon-name><tp:taxon-name-part taxon-name-part-type="genus" reg="Rhacocleis">Rhacocleis</tp:taxon-name-part> <tp:taxon-name-part taxon-name-part-type="species" reg="buchichii">buchichii</tp:taxon-name-part></tp:taxon-name></italic> after <xref ref-type="bibr" rid="B30">Herman (1874)</xref> (<bold>A–E</bold>) and <xref ref-type="bibr" rid="B8">Brunner von Wattenwyl (1882)</xref> (<bold>F–H</bold>) <bold>A</bold> head and pronotum in lateral view <bold>B</bold> head and pronotum in dorsal view <bold>C</bold> cerci of a male <bold>D</bold> subgenital plate of a female <bold>E</bold> ovipositor <bold>F</bold> habitus of a female in lateral view <bold>G</bold> cerci of a male <bold>H</bold> hind leg details, apex of tibia and tarsus. Drawings not to scale.</p></caption><graphic xmlns:xlink="http://www.w3.org/1999/xlink" xlink:href="zookeys-936-025-g009.jpg" position="float" orientation="portrait" xlink:type="simple" id="oo_414985.jpg"><uri content-type="original_file" xlink:type="simple">https://binary.pensoft.net/fig/414985</uri></graphic></fig></tp:treatment-sec><tp:treatment-sec sec-type="type material" id="SECID0EK4BG"><title>Type material.</title><p>Syntypes of <italic><tp:taxon-name><tp:taxon-name-part taxon-name-part-type="genus" reg="Rhacocleis">Rhacocleis</tp:taxon-name-part> <tp:taxon-name-part taxon-name-part-type="species" reg="buchichii">buchichii</tp:taxon-name-part></tp:taxon-name></italic>, one male and one female, are deposited in <named-content xmlns:xlink="http://www.w3.org/1999/xlink" content-type="dwc:institutional_code" xlink:type="simple">MfN</named-content>, Berlin (Fig. <xref ref-type="fig" rid="F10">10</xref>). In the collection of <named-content xmlns:xlink="http://www.w3.org/1999/xlink" content-type="dwc:institutional_code" xlink:type="simple">NMW</named-content>, Vienna, there are three specimens from the collection of Brunner von Wattenwyl (pers. comm. S Randolf). These three specimens are not labelled as types, but since they are part of the type-collection, they should be considered syntypes too.</p><fig id="F10" position="float" orientation="portrait"><object-id xmlns:xlink="http://www.w3.org/1999/xlink" content-type="doi" xlink:type="simple">10.3897/zookeys.936.51599.figure10</object-id><object-id xmlns:xlink="http://www.w3.org/1999/xlink" content-type="arpha" xlink:type="simple">F8A858BF-E882-569D-ABD4-9BA7F8E701DA</object-id><label>Figure 10.</label><caption><p>Photos of syntype male and female of <italic><tp:taxon-name><tp:taxon-name-part taxon-name-part-type="genus" reg="Rhacocleis">Rhacocleis</tp:taxon-name-part> <tp:taxon-name-part taxon-name-part-type="species" reg="buchichii">buchichii</tp:taxon-name-part></tp:taxon-name></italic> by Naskrecki, taken from OSF (<xref ref-type="bibr" rid="B13">Cigliano et al. 2019</xref>) (<bold>A–D</bold>) drawings from <xref ref-type="bibr" rid="B22">Harz (1969)</xref> (<bold>E–I</bold>) and details of specimens from Croatia, Hvar Is., near Pitve and Vrisnik, 13 Aug. 1996 (collection <abbrev xmlns:xlink="http://www.w3.org/1999/xlink" content-type="institution" xlink:title="Naturalis Biodiversity Center, Leiden, the Netherlands" id="ABBRID0EI6BG" xlink:type="simple">NBC</abbrev>) (<bold>J–L</bold>) (photos Luc Willemse, <abbrev xmlns:xlink="http://www.w3.org/1999/xlink" content-type="institution" xlink:title="Naturalis Biodiversity Center, Leiden, the Netherlands" id="ABBRID0EP6BG" xlink:type="simple">NBC</abbrev>) <bold>A</bold> male syntype and its label <bold>B</bold> pronotum and tegmina of the male in dorsal view <bold>C</bold> female syntype and its label <bold>D</bold> cerci and 10<sup>th</sup> tergite of the male <bold>E</bold> subgenital plate of a female <bold>F</bold> titillators <bold>G</bold> 10<sup>th</sup> tergite of a male <bold>H</bold> ovipositor <bold>I</bold> right cercus of a male <bold>J</bold> titillators lateral view <bold>K</bold> titillators caudal/posterior view <bold>L</bold> subgenital plate of a female. Scale bars: 5 mm (<bold>A–D, L</bold>); 1 mm (<bold>J, K</bold>). Drawings not to scale.</p></caption><graphic xmlns:xlink="http://www.w3.org/1999/xlink" xlink:href="zookeys-936-025-g010.jpg" position="float" orientation="portrait" xlink:type="simple" id="oo_414986.jpg"><uri content-type="original_file" xlink:type="simple">https://binary.pensoft.net/fig/414986</uri></graphic></fig></tp:treatment-sec><tp:treatment-sec sec-type="material" id="SECID0E1AAI"><title>Material examined.</title><p>Croatia • 1♂; Vis Is., Mount Hum; <named-content xmlns:xlink="http://www.w3.org/1999/xlink" content-type="dwc:verbatimCoordinates" xlink:type="simple"><named-content content-type="geo-json" specific-use="{&#34;type&#34;:&#34;Point&#34;,&#34;coordinates&#34;:[16.115333,43.035500]}" id="NCID0EDBAI" xlink:type="simple">43°02.13'N, 16°06.92'E</named-content></named-content>; alt. 545 m a.s.l.; 21 Jul. 2011; R. Felix leg.; <abbrev xmlns:xlink="http://www.w3.org/1999/xlink" content-type="institution" xlink:title="Rob Felix Collection, Nijmegen, the Netherlands" id="ABBRID0EIBAI" xlink:type="simple">RFPC</abbrev> • 2♂; Hvar Is., between Jelsa and Gdinj; 25 Jul. 1982; K.-G. Heller leg.; <abbrev xmlns:xlink="http://www.w3.org/1999/xlink" content-type="institution" xlink:title="Klaus-Gerhard Heller Collection" id="ABBRID0ENBAI" xlink:type="simple">KGHC</abbrev> CH0531 and CH2167 • 1♀; Biokovo Mt., above Tučepi; alt. 500 m a.s.l.; <named-content xmlns:xlink="http://www.w3.org/1999/xlink" content-type="dwc:verbatimCoordinates" xlink:type="simple"><named-content content-type="geo-json" specific-use="{&#34;type&#34;:&#34;Point&#34;,&#34;coordinates&#34;:[17.083333,43.266667]}" id="NCID0EVBAI" xlink:type="simple">43°16'N, 17°05'E</named-content></named-content> 28 May 2006; M. &amp; K.-G. Heller leg.; <abbrev xmlns:xlink="http://www.w3.org/1999/xlink" content-type="institution" xlink:title="Klaus-Gerhard Heller Collection" id="ABBRID0E1BAI" xlink:type="simple">KGHC</abbrev> CH6779 • 1♂, nymph; Brač Is., near Pučišća; 31 May 2006, M. &amp; K.-G. Heller leg.; <abbrev xmlns:xlink="http://www.w3.org/1999/xlink" content-type="institution" xlink:title="Klaus-Gerhard Heller Collection" id="ABBRID0E6BAI" xlink:type="simple">KGHC</abbrev> CH6783 • 1♀; Troglav Mt., southern slope; alt. 850 m a.s.l.; 29 Aug. 2014; J. Skejo leg.; <abbrev xmlns:xlink="http://www.w3.org/1999/xlink" content-type="institution" xlink:title="Natural History Museum Split: Josip Skejo Collection, Split, Croatia" id="ABBRID0EECAI" xlink:type="simple">ZSZJS</abbrev> • 2♀; Hvar Is., 500 m south of Pitve; alt. 300 m a.s.l.; 13 Aug. 1996; R. Kleukers leg.; <abbrev xmlns:xlink="http://www.w3.org/1999/xlink" content-type="institution" xlink:title="Naturalis Biodiversity Center, Leiden, the Netherlands" id="ABBRID0EJCAI" xlink:type="simple">NBC</abbrev> RMNH.INS.960939 and RMNH.INS.1259083 • 1♂; Hvar Is., 500 m east of Vrisnik; alt. 150 m a.s.l.; 13 Aug. 1996; R. Kleukers leg.; <abbrev xmlns:xlink="http://www.w3.org/1999/xlink" content-type="institution" xlink:title="Naturalis Biodiversity Center, Leiden, the Netherlands" id="ABBRID0EOCAI" xlink:type="simple">NBC</abbrev> RMNH.INS.1259084; sound recorded • 1♂; Hvar Is., 500 m south of Pitve; alt. 300 m a.s.l.; 13 Aug. 1996; R. Kleukers leg.; sound recorded; specimen lost.</p></tp:treatment-sec><tp:treatment-sec sec-type="New record from Vis Island" id="SECID0ETCAI"><title>New record from Vis Island.</title><p>A single male individual of <italic><tp:taxon-name><tp:taxon-name-part taxon-name-part-type="genus" reg="Rhacocleis">Rhacocleis</tp:taxon-name-part> <tp:taxon-name-part taxon-name-part-type="species" reg="buchichii">buchichii</tp:taxon-name-part></tp:taxon-name></italic> was found under a <italic><tp:taxon-name><tp:taxon-name-part taxon-name-part-type="genus" reg="Juniperus">Juniperus</tp:taxon-name-part></tp:taxon-name></italic> bush near the Chapel of St. Spirit (Crikvica Sv. Duha) at Mount Hum, in the southwestern corner of Vis Is. (<named-content xmlns:xlink="http://www.w3.org/1999/xlink" content-type="dwc:verbatimCoordinates" xlink:type="simple"><named-content content-type="geo-json" specific-use="{&#34;type&#34;:&#34;Point&#34;,&#34;coordinates&#34;:[16.116000,43.036000]}" id="NCID0EODAI" xlink:type="simple">43.036N, 16.116E</named-content></named-content>, 545 m a.s.l.) (Figs <xref ref-type="fig" rid="F1">1</xref>, <xref ref-type="fig" rid="F2">2A</xref>, <xref ref-type="fig" rid="F11">11</xref>). Several photographs of the specimen were taken in its natural habitat (Fig. <xref ref-type="fig" rid="F11">11C</xref>), and it was subsequently collected (Fig. <xref ref-type="fig" rid="F11">11</xref>). As in the case of Hvar Saw Bush-cricket, this is the very first record of Lesina Bush-cricket for the island of Vis. It was recorded in the direct vicinity of the collecting site of <italic><tp:taxon-name><tp:taxon-name-part taxon-name-part-type="genus" reg="Barbitistes">Barbitistes</tp:taxon-name-part> <tp:taxon-name-part taxon-name-part-type="species" reg="kaltenbachi">kaltenbachi</tp:taxon-name-part></tp:taxon-name></italic>.</p><fig id="F11" position="float" orientation="portrait"><object-id xmlns:xlink="http://www.w3.org/1999/xlink" content-type="doi" xlink:type="simple">10.3897/zookeys.936.51599.figure11</object-id><object-id xmlns:xlink="http://www.w3.org/1999/xlink" content-type="arpha" xlink:type="simple">F567B2B4-8788-5734-9299-0F673103B015</object-id><label>Figure 11.</label><caption><p>Habitus of <italic><tp:taxon-name><tp:taxon-name-part taxon-name-part-type="genus" reg="Rhacocleis">Rhacocleis</tp:taxon-name-part> <tp:taxon-name-part taxon-name-part-type="species" reg="buchichii">buchichii</tp:taxon-name-part></tp:taxon-name></italic>, Croatia, Vis Is., Mount Hum <bold>A</bold> male <bold>B</bold> cerci of the male <bold>C</bold> the same specimen in situ. Scale bars: 5 mm.</p></caption><graphic xmlns:xlink="http://www.w3.org/1999/xlink" xlink:href="zookeys-936-025-g011.jpg" position="float" orientation="portrait" xlink:type="simple" id="oo_414987.jpg"><uri content-type="original_file" xlink:type="simple">https://binary.pensoft.net/fig/414987</uri></graphic></fig></tp:treatment-sec><tp:treatment-sec sec-type="distribution" id="SECID0EQFAI"><title>Distribution.</title><p>All known records of <italic><tp:taxon-name><tp:taxon-name-part taxon-name-part-type="genus" reg="Rhacocleis">R.</tp:taxon-name-part> <tp:taxon-name-part taxon-name-part-type="species" reg="buchichii">buchichii</tp:taxon-name-part></tp:taxon-name></italic> are depicted on the map in Fig. <xref ref-type="fig" rid="F1">1</xref> and presented in Table <xref ref-type="table" rid="T2">2</xref>. After its description from Hvar Is., the species has been found at scattered localities on the island and in a wide area outside the island: Zaostrog (<xref ref-type="bibr" rid="B17">Gausz 1970</xref>), Biokovo Mt. (present paper; <xref ref-type="bibr" rid="B70">Wagner 2015</xref>), Brač Is. (present paper; <xref ref-type="bibr" rid="B53">Puskás et al. 2018</xref>) and Troglav Mt. within the Dinara Massif (<xref ref-type="bibr" rid="B63">Skejo et al. 2018</xref>). <xref ref-type="bibr" rid="B22">Harz (1969)</xref> mentions the species’ occurrence on Korčula Is., but its presence on the island has never been confirmed.</p><table-wrap id="T2" position="float" orientation="portrait"><label>Table 2.</label><caption><p>Known records of <italic><tp:taxon-name><tp:taxon-name-part taxon-name-part-type="genus" reg="Rhacocleis">Rhacocleis</tp:taxon-name-part> <tp:taxon-name-part taxon-name-part-type="species" reg="buchichii">buchichii</tp:taxon-name-part></tp:taxon-name></italic>, with data on the sites and collection events. Type specimens collected on ‘Lesina’ (Hvar Is.) and labelled as such are not included in the table, nor are depicted on the map in Fig. <xref ref-type="fig" rid="F1">1</xref>. Key: n/c, not collected.</p></caption><table id="TID0ENRBI" rules="all"><tbody><tr><th rowspan="1" colspan="1">Date of collection</th><th rowspan="1" colspan="1">map</th><th rowspan="1" colspan="1">Specimens</th><th rowspan="1" colspan="1">Location</th><th rowspan="1" colspan="1">Coll.</th><th rowspan="1" colspan="1">Reference</th></tr><tr><td rowspan="1" colspan="1">25 Oct. 1875</td><td rowspan="1" colspan="1">8</td><td rowspan="1" colspan="1">n/c?</td><td rowspan="1" colspan="1">Hvar Is., Brusje</td><td rowspan="1" colspan="1"/><td rowspan="1" colspan="1">
                      <xref ref-type="bibr" rid="B49">Novak (1888)</xref>
                    </td></tr><tr><td rowspan="1" colspan="1">25 Oct. 1875</td><td rowspan="1" colspan="1">10</td><td rowspan="1" colspan="1">n/c?</td><td rowspan="1" colspan="1">Hvar Is., Mt. Humac</td><td rowspan="1" colspan="1"/><td rowspan="1" colspan="1">
                      <xref ref-type="bibr" rid="B49">Novak (1888)</xref>
                    </td></tr><tr><td rowspan="1" colspan="1">20 Jul. 1912</td><td rowspan="1" colspan="1">5</td><td rowspan="1" colspan="1">n/c?</td><td rowspan="1" colspan="1">Brač Is., south of Nerežišća</td><td rowspan="1" colspan="1"/><td rowspan="1" colspan="1">
                      <xref ref-type="bibr" rid="B72">Werner (1919)</xref>
                    </td></tr><tr><td rowspan="1" colspan="1">18 – 25 Aug. 1939</td><td rowspan="1" colspan="1">8</td><td rowspan="1" colspan="1">7</td><td rowspan="1" colspan="1">Hvar Is., Brusje, below 500 m. a.s.l.</td><td rowspan="1" colspan="1"/><td rowspan="1" colspan="1">
                      <xref ref-type="bibr" rid="B55">Ramme (1951)</xref>
                    </td></tr><tr><td rowspan="1" colspan="1">Aug. 1964–1966</td><td rowspan="1" colspan="1">14</td><td rowspan="1" colspan="1">1</td><td rowspan="1" colspan="1">Zaostrog</td><td rowspan="1" colspan="1"/><td rowspan="1" colspan="1">
                      <xref ref-type="bibr" rid="B17">Gausz (1970)</xref>
                    </td></tr><tr><td rowspan="1" colspan="1">25 Jul. 1982</td><td rowspan="1" colspan="1">11</td><td rowspan="1" colspan="1">2♂</td><td rowspan="1" colspan="1">Hvar Is., between Jelsa and Gdinj</td><td rowspan="1" colspan="1">
                      <abbrev xmlns:xlink="http://www.w3.org/1999/xlink" content-type="institution" xlink:title="Klaus-Gerhard Heller Collection" id="ABBRID0EVMAI" xlink:type="simple">KGHC</abbrev>
                    </td><td rowspan="1" colspan="1"/></tr><tr><td rowspan="1" colspan="1">13 Aug. 1996</td><td rowspan="1" colspan="1">9</td><td rowspan="1" colspan="1">1♂ 2♀</td><td rowspan="1" colspan="1">Hvar Is., Pitve, 300 m a.s.l.</td><td rowspan="1" colspan="1">
                      <abbrev xmlns:xlink="http://www.w3.org/1999/xlink" content-type="institution" xlink:title="Naturalis Biodiversity Center, Leiden, the Netherlands" id="ABBRID0EONAI" xlink:type="simple">NBC</abbrev>
                    </td><td rowspan="1" colspan="1"/></tr><tr><td rowspan="1" colspan="1">13 Aug. 1996</td><td rowspan="1" colspan="1">9</td><td rowspan="1" colspan="1">1♂</td><td rowspan="1" colspan="1">Hvar Is., Vrisnik, 150 m a.s.l.</td><td rowspan="1" colspan="1">
                      <abbrev xmlns:xlink="http://www.w3.org/1999/xlink" content-type="institution" xlink:title="Naturalis Biodiversity Center, Leiden, the Netherlands" id="ABBRID0EHOAI" xlink:type="simple">NBC</abbrev>
                    </td><td rowspan="1" colspan="1"/></tr><tr><td rowspan="1" colspan="1">18 Aug. 2002</td><td rowspan="1" colspan="1">6</td><td rowspan="1" colspan="1">1♂</td><td rowspan="1" colspan="1">Brač Is., Bol, Mt. Vidova Gora, <named-content xmlns:xlink="http://www.w3.org/1999/xlink" content-type="dwc:verbatimCoordinates" xlink:type="simple"><named-content content-type="geo-json" specific-use="{&#34;type&#34;:&#34;Point&#34;,&#34;coordinates&#34;:[16.619000,43.279500]}" id="NCID0EAPAI" xlink:type="simple">43°16.77'N, 16°37.14'E</named-content></named-content>, 770 m a.s.l.</td><td rowspan="1" colspan="1"/><td rowspan="1" colspan="1">
                      <xref ref-type="bibr" rid="B53">Puskás et al. (2018)</xref>
                    </td></tr><tr><td rowspan="1" colspan="1">28 May 2006</td><td rowspan="1" colspan="1">12</td><td rowspan="1" colspan="1">1♀</td><td rowspan="1" colspan="1">Biokovo Mt., above Tučepi, <named-content xmlns:xlink="http://www.w3.org/1999/xlink" content-type="dwc:verbatimCoordinates" xlink:type="simple"><named-content content-type="geo-json" specific-use="{&#34;type&#34;:&#34;Point&#34;,&#34;coordinates&#34;:[17.083333,43.266667]}" id="NCID0EBQAI" xlink:type="simple">43°16'N, 17°5'E</named-content></named-content>, 500 m a.s.l.</td><td rowspan="1" colspan="1">
                      <abbrev xmlns:xlink="http://www.w3.org/1999/xlink" content-type="institution" xlink:title="Klaus-Gerhard Heller Collection" id="ABBRID0EKQAI" xlink:type="simple">KGHC</abbrev>
                    </td><td rowspan="1" colspan="1"/></tr><tr><td rowspan="1" colspan="1">31 May 2006</td><td rowspan="1" colspan="1">7</td><td rowspan="1" colspan="1">1♂ juv</td><td rowspan="1" colspan="1">Brač Is., near Pučišća</td><td rowspan="1" colspan="1">
                      <abbrev xmlns:xlink="http://www.w3.org/1999/xlink" content-type="institution" xlink:title="Klaus-Gerhard Heller Collection" id="ABBRID0EDRAI" xlink:type="simple">KGHC</abbrev>
                    </td><td rowspan="1" colspan="1"/></tr><tr><td rowspan="1" colspan="1">21 Jul. 2011</td><td rowspan="1" colspan="1">1</td><td rowspan="1" colspan="1">1♂</td><td rowspan="1" colspan="1">Vis Is., Mt. Hum, Crikvica Sv. Duha, <named-content xmlns:xlink="http://www.w3.org/1999/xlink" content-type="dwc:verbatimCoordinates" xlink:type="simple"><named-content content-type="geo-json" specific-use="{&#34;type&#34;:&#34;Point&#34;,&#34;coordinates&#34;:[16.115333,43.035500]}" id="NCID0E3RAI" xlink:type="simple">43°02.13'N, 16°06.92'E</named-content></named-content>, 545 m a.s.l.</td><td rowspan="1" colspan="1">
                      <abbrev xmlns:xlink="http://www.w3.org/1999/xlink" content-type="institution" xlink:title="Rob Felix Collection, Nijmegen, the Netherlands" id="ABBRID0EFSAI" xlink:type="simple">RFPC</abbrev>
                    </td><td rowspan="1" colspan="1"/></tr><tr><td rowspan="1" colspan="1">29 Aug. 2014</td><td rowspan="1" colspan="1">4</td><td rowspan="1" colspan="1">1♀</td><td rowspan="1" colspan="1">Southern slope of Mt. Troglav, Greda, <named-content xmlns:xlink="http://www.w3.org/1999/xlink" content-type="dwc:verbatimCoordinates" xlink:type="simple"><named-content content-type="geo-json" specific-use="{&#34;type&#34;:&#34;Point&#34;,&#34;coordinates&#34;:[16.641333,43.822167]}" id="NCID0E5SAI" xlink:type="simple">43°49.33'N, 16°38.48'E</named-content></named-content>, 850 m a.s.l.</td><td rowspan="1" colspan="1">
                      <abbrev xmlns:xlink="http://www.w3.org/1999/xlink" content-type="institution" xlink:title="Natural History Museum Split: Josip Skejo Collection, Split, Croatia" id="ABBRID0EHTAI" xlink:type="simple">ZSZJS</abbrev>
                    </td><td rowspan="1" colspan="1">
                      <xref ref-type="bibr" rid="B63">Skejo et al. (2018)</xref>
                    </td></tr><tr><td rowspan="1" colspan="1">13 Oct. 2015</td><td rowspan="1" colspan="1">13</td><td rowspan="1" colspan="1">10♂♀</td><td rowspan="1" colspan="1">Biokovo Mt., <named-content xmlns:xlink="http://www.w3.org/1999/xlink" content-type="dwc:verbatimCoordinates" xlink:type="simple"><named-content content-type="geo-json" specific-use="{&#34;type&#34;:&#34;Point&#34;,&#34;coordinates&#34;:[17.092833,43.259833]}" id="NCID0EFUAI" xlink:type="simple">43°15.59'N, 17°05.57'E</named-content></named-content>, 650 m a.s.l.</td><td rowspan="1" colspan="1"/><td rowspan="1" colspan="1">
                      <xref ref-type="bibr" rid="B70">Wagner (2015)</xref>
                    </td></tr><tr><td rowspan="1" colspan="1">16 Oct. 2015</td><td rowspan="1" colspan="1">13</td><td rowspan="1" colspan="1">5♂♀</td><td rowspan="1" colspan="1">Biokovo Mt., <named-content xmlns:xlink="http://www.w3.org/1999/xlink" content-type="dwc:verbatimCoordinates" xlink:type="simple"><named-content content-type="geo-json" specific-use="{&#34;type&#34;:&#34;Point&#34;,&#34;coordinates&#34;:[17.100333,43.255333]}" id="NCID0EGVAI" xlink:type="simple">43°15.32'N, 17°06.02'E</named-content></named-content>, 650 m a.s.l.</td><td rowspan="1" colspan="1"/><td rowspan="1" colspan="1">
                      <xref ref-type="bibr" rid="B70">Wagner (2015)</xref>
                    </td></tr></tbody></table></table-wrap></tp:treatment-sec><tp:treatment-sec sec-type="habitat" id="SECID0EWVAI"><title>Habitat.</title><p>The first information on the habitat of <italic><tp:taxon-name><tp:taxon-name-part taxon-name-part-type="genus" reg="Rhacocleis">R.</tp:taxon-name-part> <tp:taxon-name-part taxon-name-part-type="species" reg="buchichii">buchichii</tp:taxon-name-part></tp:taxon-name></italic> was given by the name bearer himself; <xref ref-type="bibr" rid="B9">Bucchich (1886)</xref> found the species in July in a hilly terrain in bushes, especially <italic><tp:taxon-name><tp:taxon-name-part taxon-name-part-type="genus" reg="Erica">Erica</tp:taxon-name-part></tp:taxon-name></italic>. He mentions that the species does not occur in fields (see Bibliography). <xref ref-type="bibr" rid="B49">Novak (1888)</xref> also mentions hilly areas as the prime habitat, adding that the species can be found from June to October under <italic><tp:taxon-name><tp:taxon-name-part taxon-name-part-type="genus" reg="Cistus">Cistus</tp:taxon-name-part> <tp:taxon-name-part taxon-name-part-type="species" reg="monspeliensis">monspeliensis</tp:taxon-name-part></tp:taxon-name></italic>. Some individuals entered the house, probably as stowaways in collected firewood. In gardens, it was found under roses. <xref ref-type="bibr" rid="B55">Ramme (1951)</xref> reported the species to live under <italic><tp:taxon-name><tp:taxon-name-part taxon-name-part-type="genus" reg="Pistacia">Pistacia</tp:taxon-name-part> <tp:taxon-name-part taxon-name-part-type="species" reg="terebinthus">terebinthus</tp:taxon-name-part></tp:taxon-name></italic> and noted that it was timorous and difficult to catch. <xref ref-type="bibr" rid="B17">Gausz (1970)</xref> found a specimen in the littoral zone near Zaostrog, in the undergrowth (karst-steppe vegetation of 3–10 cm high) in a stand of <italic><tp:taxon-name><tp:taxon-name-part taxon-name-part-type="genus" reg="Ficus">Ficus</tp:taxon-name-part> <tp:taxon-name-part taxon-name-part-type="species" reg="carica">carica</tp:taxon-name-part></tp:taxon-name></italic> and <italic><tp:taxon-name><tp:taxon-name-part taxon-name-part-type="genus" reg="Olea">Olea</tp:taxon-name-part> <tp:taxon-name-part taxon-name-part-type="species" reg="europaea">europaea</tp:taxon-name-part></tp:taxon-name></italic>. Kleukers (pers. comm.) found <italic><tp:taxon-name><tp:taxon-name-part taxon-name-part-type="genus" reg="Rhacocleis">R.</tp:taxon-name-part> <tp:taxon-name-part taxon-name-part-type="species" reg="buchichii">buchichii</tp:taxon-name-part></tp:taxon-name></italic> in 1996 on a rocky slope with low bushes around the villages of Pitve and Vrisnik, Hvar Is. <xref ref-type="bibr" rid="B70">Wagner (2015)</xref> found <italic><tp:taxon-name><tp:taxon-name-part taxon-name-part-type="genus" reg="Rhacocleis">R.</tp:taxon-name-part> <tp:taxon-name-part taxon-name-part-type="species" reg="buchichii">buchichii</tp:taxon-name-part></tp:taxon-name></italic> on Biokovo Mt., under Black Pine, <italic><tp:taxon-name><tp:taxon-name-part taxon-name-part-type="genus" reg="Pinus">Pinus</tp:taxon-name-part> <tp:taxon-name-part taxon-name-part-type="species" reg="nigra">nigra</tp:taxon-name-part></tp:taxon-name></italic>, while JS found it on Troglav Mt. under <italic><tp:taxon-name><tp:taxon-name-part taxon-name-part-type="genus" reg="Pistacia">Pistacia</tp:taxon-name-part></tp:taxon-name></italic> sp. On 25 Jul. 1982, KGH found many specimens at night, walking and jumping on the road between Jelsa and Gdinj.</p></tp:treatment-sec><tp:treatment-sec sec-type="description" id="SECID0EWZAI"><title>Song description.</title><p>We regard this song description as preliminary, as we were able to analyse the sound recordings of only two males. The calling song of <italic><tp:taxon-name><tp:taxon-name-part taxon-name-part-type="genus" reg="Rhacocleis">R.</tp:taxon-name-part> <tp:taxon-name-part taxon-name-part-type="species" reg="buchichii">buchichii</tp:taxon-name-part></tp:taxon-name></italic> consists of echemes that are repeated in a series of 4–13. However, in one of the recordings only the series of 2–5 occur. Echemes are repeated at a rate of ca. one or two echemes/s. In the available recordings, no continuous repetition of echemes is found. Echemes seem to have a more or less fixed structure, last ca. 160–220 ms and contain 7–9 syllables. Syllables are repeated at a rate of 40–50/s (26–27 °C).</p></tp:treatment-sec><tp:treatment-sec sec-type="Species diagnosis" id="SECID0EH1AI"><title>Species diagnosis.</title><p>Within <tp:taxon-name><tp:taxon-name-part taxon-name-part-type="family">Tettigoniidae</tp:taxon-name-part></tp:taxon-name>, the members of the <tp:taxon-name><tp:taxon-name-part taxon-name-part-type="tribe">Platycleidini</tp:taxon-name-part></tp:taxon-name> tribe have either an unarmed prosternum or the prosternum bears two spines (<xref ref-type="bibr" rid="B47">Massa et al. 2012</xref>). The <italic><tp:taxon-name><tp:taxon-name-part taxon-name-part-type="genus" reg="Rhacocleis">Rhacocleis</tp:taxon-name-part></tp:taxon-name></italic> genus belongs to the latter group, together with <italic><tp:taxon-name><tp:taxon-name-part taxon-name-part-type="genus" reg="Pterolepis">Pterolepis</tp:taxon-name-part></tp:taxon-name></italic> Rambur, 1838, <italic><tp:taxon-name><tp:taxon-name-part taxon-name-part-type="genus" reg="Antaxius">Antaxius</tp:taxon-name-part></tp:taxon-name></italic> Brunner von Wattenwyl, 1882, <italic><tp:taxon-name><tp:taxon-name-part taxon-name-part-type="genus" reg="Anterastes">Anterastes</tp:taxon-name-part></tp:taxon-name></italic> Brunner von Wattenwyl and <italic><tp:taxon-name><tp:taxon-name-part taxon-name-part-type="genus" reg="Yersinella">Yersinella</tp:taxon-name-part></tp:taxon-name></italic> Ramme, 1933, among others.</p><p>Based on the shape of the cerci of the male and the subgenital plate of the female, <xref ref-type="bibr" rid="B41">La Greca (1959)</xref> placed <italic><tp:taxon-name><tp:taxon-name-part taxon-name-part-type="genus" reg="Rhacocleis">R.</tp:taxon-name-part> <tp:taxon-name-part taxon-name-part-type="species" reg="buchichii">buchichii</tp:taxon-name-part></tp:taxon-name></italic> into the <italic><tp:taxon-name><tp:taxon-name-part taxon-name-part-type="genus" reg="Rhacocleis">Rhacocleis</tp:taxon-name-part> <tp:taxon-name-part taxon-name-part-type="species" reg="neglecta">neglecta</tp:taxon-name-part></tp:taxon-name></italic>-species group (<xref ref-type="bibr" rid="B41">La Greca 1959</xref>), composed of <italic><tp:taxon-name><tp:taxon-name-part taxon-name-part-type="genus" reg="Rhacocleis">R.</tp:taxon-name-part> <tp:taxon-name-part taxon-name-part-type="species" reg="neglecta">neglecta</tp:taxon-name-part></tp:taxon-name></italic> (Costa, 1863), <italic><tp:taxon-name><tp:taxon-name-part taxon-name-part-type="genus" reg="Rhacocleis">R.</tp:taxon-name-part> <tp:taxon-name-part taxon-name-part-type="species" reg="japygia">japygia</tp:taxon-name-part></tp:taxon-name></italic> La Greca, 1959 (both from central and southern Italy) and <italic><tp:taxon-name><tp:taxon-name-part taxon-name-part-type="genus" reg="Rhacocleis">R.</tp:taxon-name-part> <tp:taxon-name-part taxon-name-part-type="species" reg="buchichii">buchichii</tp:taxon-name-part></tp:taxon-name></italic> (Croatia). These species are characterised by 1) slender cerci with a decurved inner tooth close to the base (♂♂) and 2) a quadrate subgenital plate with a central keel and lateral depressions (♀♀). <italic><tp:taxon-name><tp:taxon-name-part taxon-name-part-type="genus" reg="Rhacocleis">Rhacocleis</tp:taxon-name-part> <tp:taxon-name-part taxon-name-part-type="species" reg="buchichii">buchichii</tp:taxon-name-part></tp:taxon-name></italic> is characterised by very small, <italic><tp:taxon-name><tp:taxon-name-part taxon-name-part-type="genus" reg="Rhacocleis"/><tp:taxon-name-part taxon-name-part-type="species" reg="neglecta">neglecta</tp:taxon-name-part></tp:taxon-name></italic>-type titillators (Fig. <xref ref-type="fig" rid="F10">10J, K</xref>), but with a blunt and rounded apex (<xref ref-type="bibr" rid="B41">La Greca 1959</xref>). Cerci of the male are conical, delicate, very long and have a medial tooth protruding ca. 1/5 from their base (Figs <xref ref-type="fig" rid="F10">10</xref>, <xref ref-type="fig" rid="F11">11</xref>). <xref ref-type="bibr" rid="B41">La Greca (1959)</xref> provides a detailed description of the subgenital plate of the female: it presents a median carina and two lateral carinulas arranged obliquely and converging to the centre, towards the apex of the median carina. Transversal grooves on both sides of the median carina are situated more towards the apex of the subgenital plate than towards its base, and are limited posteriorly by the two lateral carinulas (Fig. <xref ref-type="fig" rid="F10">10L</xref>).</p><p><italic><tp:taxon-name><tp:taxon-name-part taxon-name-part-type="genus" reg="Rhacocleis">Rhacocleis</tp:taxon-name-part> <tp:taxon-name-part taxon-name-part-type="species" reg="buchichii">buchichii</tp:taxon-name-part></tp:taxon-name></italic> is easily distinguished from its only congener in Croatia, <italic><tp:taxon-name><tp:taxon-name-part taxon-name-part-type="genus" reg="Rhacocleis">R.</tp:taxon-name-part> <tp:taxon-name-part taxon-name-part-type="species" reg="germanica">germanica</tp:taxon-name-part></tp:taxon-name></italic> (Herrich-Schäffer, 1840). The cerci of <italic><tp:taxon-name><tp:taxon-name-part taxon-name-part-type="genus" reg="Rhacocleis">R.</tp:taxon-name-part> <tp:taxon-name-part taxon-name-part-type="species" reg="buchichii">buchichii</tp:taxon-name-part></tp:taxon-name></italic> males are very slender, while the males of <italic><tp:taxon-name><tp:taxon-name-part taxon-name-part-type="genus" reg="Rhacocleis">R.</tp:taxon-name-part> <tp:taxon-name-part taxon-name-part-type="species" reg="germanica">germanica</tp:taxon-name-part></tp:taxon-name></italic> have more robust cerci, with a less elongated distal part. Each cercus of male <italic><tp:taxon-name><tp:taxon-name-part taxon-name-part-type="genus" reg="Rhacocleis">R.</tp:taxon-name-part> <tp:taxon-name-part taxon-name-part-type="species" reg="germanica">germanica</tp:taxon-name-part></tp:taxon-name></italic> has a long and straight inner tooth. Females of <italic><tp:taxon-name><tp:taxon-name-part taxon-name-part-type="genus" reg="Rhacocleis">R.</tp:taxon-name-part> <tp:taxon-name-part taxon-name-part-type="species" reg="buchichii">buchichii</tp:taxon-name-part></tp:taxon-name></italic> have a rectangular subgenital plate with a median keel, which is armed at the tip (Fig. <xref ref-type="fig" rid="F10">10L</xref>), while <italic><tp:taxon-name><tp:taxon-name-part taxon-name-part-type="genus" reg="Rhacocleis">R.</tp:taxon-name-part> <tp:taxon-name-part taxon-name-part-type="species" reg="germanica">germanica</tp:taxon-name-part></tp:taxon-name></italic> females have a prolonged, oval subgenital plate with an apical incision. The two Croatian species also differ in colouration. <italic><tp:taxon-name><tp:taxon-name-part taxon-name-part-type="genus" reg="Rhacocleis">Rhacocleis</tp:taxon-name-part> <tp:taxon-name-part taxon-name-part-type="species" reg="germanica">germanica</tp:taxon-name-part></tp:taxon-name></italic> is more reddish and brownish tinted, without a white band on the paranota of the pronotum. <italic><tp:taxon-name><tp:taxon-name-part taxon-name-part-type="genus" reg="Rhacocleis">Rhacocleis</tp:taxon-name-part> <tp:taxon-name-part taxon-name-part-type="species" reg="buchichii">buchichii</tp:taxon-name-part></tp:taxon-name></italic> has darker and greyer tints and has a clear pale paranotal band (Figs <xref ref-type="fig" rid="F10">10</xref>, <xref ref-type="fig" rid="F11">11</xref>). See Suppl. material <xref ref-type="supplementary-material" rid="S2">2</xref>: Table S2 for the measurements of specimens in collections and literature data.</p><p>The song (Table <xref ref-type="table" rid="T3">3</xref>) is different from the song of <italic><tp:taxon-name><tp:taxon-name-part taxon-name-part-type="genus" reg="Rhacocleis">R.</tp:taxon-name-part> <tp:taxon-name-part taxon-name-part-type="species" reg="germanica">germanica</tp:taxon-name-part></tp:taxon-name></italic> in the number of syllables per echeme, being ca. ten in <italic><tp:taxon-name><tp:taxon-name-part taxon-name-part-type="genus" reg="Rhacocleis">R.</tp:taxon-name-part> <tp:taxon-name-part taxon-name-part-type="species" reg="germanica">germanica</tp:taxon-name-part></tp:taxon-name></italic>, and 7–9 in <italic><tp:taxon-name><tp:taxon-name-part taxon-name-part-type="genus" reg="Rhacocleis">R.</tp:taxon-name-part> <tp:taxon-name-part taxon-name-part-type="species" reg="buchichii">buchichii</tp:taxon-name-part></tp:taxon-name></italic>. In <italic><tp:taxon-name><tp:taxon-name-part taxon-name-part-type="genus" reg="Rhacocleis">R.</tp:taxon-name-part> <tp:taxon-name-part taxon-name-part-type="species" reg="japygia">japygia</tp:taxon-name-part></tp:taxon-name></italic> echemes are repeated in short series (2–8 echemes) or more or less continuously, with a repetition rate of ca. 1–2.5 echemes/s. Echemes consist of 5–7 syllables which are repeated at a rate of ca. 30/s. In <italic><tp:taxon-name><tp:taxon-name-part taxon-name-part-type="genus" reg="Rhacocleis">R.</tp:taxon-name-part> <tp:taxon-name-part taxon-name-part-type="species" reg="neglecta">neglecta</tp:taxon-name-part></tp:taxon-name></italic>, echemes are produced in long series or continuously, at a rate of 1–3 echemes/s. Echemes consist of 3–5 syllables. Syllables are repeated at a rate of ca. 25–40/s.</p><p>Echeme repetition rate and the number of syllables per echeme are considered to be the main distinguishing features of different species.</p><table-wrap id="T3" position="float" orientation="portrait"><label>Table 3.</label><caption><p>Bioacoustic data of <italic><tp:taxon-name><tp:taxon-name-part taxon-name-part-type="genus" reg="Rhacocleis">R.</tp:taxon-name-part> <tp:taxon-name-part taxon-name-part-type="species" reg="buchichii">buchichii</tp:taxon-name-part></tp:taxon-name></italic>, <italic><tp:taxon-name><tp:taxon-name-part taxon-name-part-type="genus" reg="Rhacocleis">R.</tp:taxon-name-part> <tp:taxon-name-part taxon-name-part-type="species" reg="germanica">germanica</tp:taxon-name-part></tp:taxon-name></italic>, <italic><tp:taxon-name><tp:taxon-name-part taxon-name-part-type="genus" reg="Rhacocleis">R.</tp:taxon-name-part> <tp:taxon-name-part taxon-name-part-type="species" reg="japygia">japygia</tp:taxon-name-part></tp:taxon-name></italic>, and <italic><tp:taxon-name><tp:taxon-name-part taxon-name-part-type="genus" reg="Rhacocleis">R.</tp:taxon-name-part> <tp:taxon-name-part taxon-name-part-type="species" reg="neglecta">neglecta</tp:taxon-name-part></tp:taxon-name></italic>. Presented are echeme repetition rates per second, number of syllables per echeme, and syllable repetition rate per second. Data of <italic><tp:taxon-name><tp:taxon-name-part taxon-name-part-type="genus" reg="Rhacocleis">R.</tp:taxon-name-part> <tp:taxon-name-part taxon-name-part-type="species" reg="germanica">germanica</tp:taxon-name-part></tp:taxon-name></italic> and <italic><tp:taxon-name><tp:taxon-name-part taxon-name-part-type="genus" reg="Rhacocleis">R.</tp:taxon-name-part> <tp:taxon-name-part taxon-name-part-type="species" reg="neglecta">neglecta</tp:taxon-name-part></tp:taxon-name></italic> obtained from <xref ref-type="bibr" rid="B54">Ragge and Reynolds (1998)</xref> and <xref ref-type="bibr" rid="B23">Heller (1988)</xref>, data of <italic><tp:taxon-name><tp:taxon-name-part taxon-name-part-type="genus" reg="Rhacocleis">R.</tp:taxon-name-part> <tp:taxon-name-part taxon-name-part-type="species" reg="japygia">japygia</tp:taxon-name-part></tp:taxon-name></italic> obtained from <xref ref-type="bibr" rid="B47">Massa et al. (2012)</xref>.</p></caption><table id="TID0EQACI" rules="all"><tbody><tr><th rowspan="1" colspan="1">Species</th><th rowspan="1" colspan="1">Echeme repetition rate (/s)</th><th rowspan="1" colspan="1">Syllables per echeme</th><th rowspan="1" colspan="1">Syllable repetition rate (/s)</th></tr><tr><td rowspan="1" colspan="1">
                      <italic><tp:taxon-name><tp:taxon-name-part taxon-name-part-type="genus" reg="Rhacocleis">R.</tp:taxon-name-part> <tp:taxon-name-part taxon-name-part-type="species" reg="buchichii">buchichii</tp:taxon-name-part></tp:taxon-name></italic>
                    </td><td rowspan="1" colspan="1">1–2</td><td rowspan="1" colspan="1">7–9</td><td rowspan="1" colspan="1">40–50</td></tr><tr><td rowspan="1" colspan="1">
                      <italic><tp:taxon-name><tp:taxon-name-part taxon-name-part-type="genus" reg="Rhacocleis">R.</tp:taxon-name-part> <tp:taxon-name-part taxon-name-part-type="species" reg="germanica">germanica</tp:taxon-name-part></tp:taxon-name></italic>
                    </td><td rowspan="1" colspan="1">0,3–1</td><td rowspan="1" colspan="1">10</td><td rowspan="1" colspan="1">40</td></tr><tr><td rowspan="1" colspan="1">
                      <italic><tp:taxon-name><tp:taxon-name-part taxon-name-part-type="genus" reg="Rhacocleis">R.</tp:taxon-name-part> <tp:taxon-name-part taxon-name-part-type="species" reg="japygia">japygia</tp:taxon-name-part></tp:taxon-name></italic>
                    </td><td rowspan="1" colspan="1">1–2,5</td><td rowspan="1" colspan="1">5–7</td><td rowspan="1" colspan="1">30</td></tr><tr><td rowspan="1" colspan="1">
                      <italic><tp:taxon-name><tp:taxon-name-part taxon-name-part-type="genus" reg="Rhacocleis">R.</tp:taxon-name-part> <tp:taxon-name-part taxon-name-part-type="species" reg="neglecta">neglecta</tp:taxon-name-part></tp:taxon-name></italic>
                    </td><td rowspan="1" colspan="1">1–3</td><td rowspan="1" colspan="1">3–5</td><td rowspan="1" colspan="1">25–40</td></tr></tbody></table></table-wrap></tp:treatment-sec><tp:treatment-sec><!--Section generated to contain objects referenced in tp:taxon-treatment.--><fig id="F1" position="float" orientation="portrait"><object-id xmlns:xlink="http://www.w3.org/1999/xlink" content-type="doi" xlink:type="simple">10.3897/zookeys.936.51599.figure1</object-id><object-id xmlns:xlink="http://www.w3.org/1999/xlink" content-type="arpha" xlink:type="simple">D15E786D-9699-5EE2-8A85-07913A506F76</object-id><label>Figure 1.</label><caption><p>Distribution of the only known endemic bush-crickets (<tp:taxon-name><tp:taxon-name-part taxon-name-part-type="family">Tettigoniidae</tp:taxon-name-part></tp:taxon-name>) of Croatia: <italic><tp:taxon-name><tp:taxon-name-part taxon-name-part-type="genus" reg="Barbitistes">Barbitistes</tp:taxon-name-part> <tp:taxon-name-part taxon-name-part-type="species" reg="kaltenbachi">kaltenbachi</tp:taxon-name-part></tp:taxon-name></italic> (localities <bold>1</bold>–<bold>3</bold>) and <italic><tp:taxon-name><tp:taxon-name-part taxon-name-part-type="genus" reg="Rhacocleis">Rhacocleis</tp:taxon-name-part> <tp:taxon-name-part taxon-name-part-type="species" reg="buchichii">buchichii</tp:taxon-name-part></tp:taxon-name></italic> (localities <bold>1</bold>, <bold>4</bold>–<bold>14</bold>, ?) <bold>1</bold> new records from Vis Is., Mt. Hum (present paper) <bold>2</bold> Hvar Is., Likova Glava, Bogomolje (present paper; <xref ref-type="bibr" rid="B71">Warchałowska-Śliwa et al. 2013</xref>; <xref ref-type="bibr" rid="B56">Rebrina 2014</xref>) <bold>3</bold> Hvar Is., Sućuraj (present paper; <xref ref-type="bibr" rid="B56">Rebrina 2014</xref>) <bold>4</bold> Velika Greda, Troglav Mt. (<xref ref-type="bibr" rid="B63">Skejo et al. 2018</xref>) <bold>5</bold> Brač Is., south of Nere-žišća (<xref ref-type="bibr" rid="B72">Werner 1919</xref>) <bold>6</bold> Brač Is., Vidova Gora Mt. above Bol (<xref ref-type="bibr" rid="B53">Puskás et al. 2018</xref>) <bold>7</bold> new record from Brač Is., valley near Pučišća (present paper, leg., coll. KGH, 31 May 2006) <bold>8</bold> Hvar Is., Brusje (<xref ref-type="bibr" rid="B49">Novak 1888</xref>; <xref ref-type="bibr" rid="B55">Ramme 1951</xref>) <bold>9</bold> new record form Hvar Is., Pitve and Vrisnik (leg. R. Kleukers, 13 Aug. 1996, <abbrev xmlns:xlink="http://www.w3.org/1999/xlink" content-type="institution" xlink:title="Naturalis Biodiversity Center, Leiden, the Netherlands" id="ABBRID0EN3AE" xlink:type="simple">NBC</abbrev>) <bold>10</bold> Hvar Is, Mt. Humac (<xref ref-type="bibr" rid="B49">Novak 1888</xref>) <bold>11</bold> new record Hvar Is., between Jelsa and Gdinj (present paper, leg., coll. KGH, 25 Jul. 1982) <bold>12</bold> new record from Biokovo Mt., above Tučepi (present paper, leg., coll. KGH, 28 May 2006) <bold>13</bold> Biokovo Mt. (<xref ref-type="bibr" rid="B70">Wagner 2015</xref>) <bold>14</bold> Zaostrog (<xref ref-type="bibr" rid="B17">Gausz 1970</xref>) "?" presence on Korčula Is. has never been confirmed (<xref ref-type="bibr" rid="B22">Harz 1969</xref>).</p></caption><graphic xmlns:xlink="http://www.w3.org/1999/xlink" xlink:href="zookeys-936-025-g001.jpg" position="float" orientation="portrait" xlink:type="simple" id="oo_414977.jpg"><uri content-type="original_file" xlink:type="simple">https://binary.pensoft.net/fig/414977</uri></graphic></fig><fig id="F12" position="float" orientation="portrait"><object-id xmlns:xlink="http://www.w3.org/1999/xlink" content-type="doi" xlink:type="simple">10.3897/zookeys.936.51599.figure12</object-id><object-id xmlns:xlink="http://www.w3.org/1999/xlink" content-type="arpha" xlink:type="simple">CBE9B030-FAFB-5980-9C45-EB9C68FAFEF9</object-id><label>Figure 12.</label><caption><p>Bioacoustic data of <italic><tp:taxon-name><tp:taxon-name-part taxon-name-part-type="genus" reg="Rhacocleis">Rhacocleis</tp:taxon-name-part> <tp:taxon-name-part taxon-name-part-type="species" reg="buchichii">buchichii</tp:taxon-name-part></tp:taxon-name></italic><bold>A</bold> oscillogram showing one series of echemes (12 s) <bold>B</bold> oscillogram showing one echeme (500 ms).</p></caption><graphic xmlns:xlink="http://www.w3.org/1999/xlink" xlink:href="zookeys-936-025-g012.jpg" position="float" orientation="portrait" xlink:type="simple" id="oo_414988.jpg"><uri content-type="original_file" xlink:type="simple">https://binary.pensoft.net/fig/414988</uri></graphic></fig><fig id="F2" position="float" orientation="portrait"><object-id xmlns:xlink="http://www.w3.org/1999/xlink" content-type="doi" xlink:type="simple">10.3897/zookeys.936.51599.figure2</object-id><object-id xmlns:xlink="http://www.w3.org/1999/xlink" content-type="arpha" xlink:type="simple">2139DA00-549A-50DF-8B92-5D94B6ABF38E</object-id><label>Figure 2.</label><caption><p>Photos of a syntype male of <italic><tp:taxon-name><tp:taxon-name-part taxon-name-part-type="genus" reg="Barbitistes">Barbitistes</tp:taxon-name-part> <tp:taxon-name-part taxon-name-part-type="species" reg="kaltenbachi">kaltenbachi</tp:taxon-name-part></tp:taxon-name></italic> by G. Puskás taken from OSF (<xref ref-type="bibr" rid="B13">Cigliano et al. 2019</xref>) (<bold>A–D</bold>) and drawings from <xref ref-type="bibr" rid="B21">Harz (1965</xref>, <xref ref-type="bibr" rid="B22">1969</xref>) (<bold>E–J</bold>). The male specimen is labelled as a holotype, but since <xref ref-type="bibr" rid="B21">Harz (1965)</xref> did not designate a holotype, it should be labelled as syntype <bold>A</bold> pronotum and elytra of the syntype male in dorsal view <bold>B</bold> habitus of the male <bold>C</bold> labels of the male syntype <bold>D</bold> tip of abdomen with cerci and subgenital plate of the male <bold>E</bold> dorsal view of pronotum and elytra of a male <bold>F</bold> dorsal view of pronotum and elytra of a female <bold>G</bold> pronotum and elytrae of a male in lateral view <bold>H</bold> subgenital plate of a male seen from rear right <bold>I</bold> cercus of a male <bold>J</bold> base of ovipositor <bold>K</bold> ovipositor. Scale bars: 5 mm. Drawings are not to scale.</p></caption><graphic xmlns:xlink="http://www.w3.org/1999/xlink" xlink:href="zookeys-936-025-g002.jpg" position="float" orientation="portrait" xlink:type="simple" id="oo_414978.jpg"><uri content-type="original_file" xlink:type="simple">https://binary.pensoft.net/fig/414978</uri></graphic></fig><supplementary-material xmlns:xlink="http://www.w3.org/1999/xlink" id="S2" position="float" orientation="portrait" xlink:type="simple"><object-id content-type="doi" xlink:type="simple">10.3897/zookeys.936.51599.suppl2</object-id><object-id content-type="arpha" xlink:type="simple">D881901D-76FF-5E06-943E-BCF86E03ACB6</object-id><label>Supplementary material 2</label><caption><p><italic><tp:taxon-name><tp:taxon-name-part taxon-name-part-type="genus" reg="Rhacocleis">Rhacocleis</tp:taxon-name-part> <tp:taxon-name-part taxon-name-part-type="species" reg="buchichii">buchichii</tp:taxon-name-part></tp:taxon-name></italic> morphometrics</p></caption><statement content-type="dataType"><label>Data type</label><p>Microsoft Word Document (.docx)</p></statement><statement content-type="notes"><label>Explanation note</label><p>Table S2. Morphometrics of Lesina Bush-cricket. Published measurements (<xref ref-type="bibr" rid="B30">Herman 1874</xref>, <xref ref-type="bibr" rid="B8">Brunner von Wattenwyl 1882</xref>, <xref ref-type="bibr" rid="B58">Redtenbacher 1900</xref>, <xref ref-type="bibr" rid="B35">Jacobson and Bianki 1905</xref>, <xref ref-type="bibr" rid="B22">Harz 1969</xref>) are compared with measurements of a male specimen collected on Vis Is. Shown are body length (from the frons to the tip of abdomen), pronotum length (in dorsal view), length of the visible part of tegmina, hind femur, and ovipositor length (in females). All measurements are in mm.</p></statement><media xlink:href="zookeys-936-025-s002.docx" mimetype="application" mime-subtype="vnd.openxmlformats-officedocument.wordprocessingml.document" position="float" orientation="portrait" xlink:type="simple" id="oo_414990.docx"><uri content-type="original_file" xlink:type="simple">https://binary.pensoft.net/file/414990</uri></media><permissions><license xlink:type="simple"><license-p>This dataset is made available under the Open Database License (http://opendatacommons.org/licenses/odbl/1.0/). The Open Database License (ODbL) is a license agreement intended to allow users to freely share, modify, and use this Dataset while maintaining this same freedom for others, provided that the original source and author(s) are credited.</license-p></license></permissions><attrib specific-use="authors">Rob Felix, Klaus-Gerhard Heller, Baudewijn Odé, Fran Rebrina, Josip Skejo</attrib></supplementary-material></tp:treatment-sec><ref-list><ref id="B71"><mixed-citation xmlns:xlink="http://www.w3.org/1999/xlink" xlink:type="simple"><person-group><name name-style="western"><surname>Warchałowska-Śliwa</surname><given-names>E</given-names></name><name name-style="western"><surname>Grzywacz</surname><given-names>B</given-names></name><name name-style="western"><surname>Maryańska-Nadachowska</surname><given-names>A</given-names></name><name name-style="western"><surname>Karamysheva</surname><given-names>TV</given-names></name><name name-style="western"><surname>Heller</surname><given-names>K-G</given-names></name><name name-style="western"><surname>Lehmann</surname><given-names>AW</given-names></name><name name-style="western"><surname>Lehmann</surname><given-names>GUC</given-names></name><name name-style="western"><surname>Chobanov</surname><given-names>DP</given-names></name></person-group> (<year>2013</year>) <article-title>Molecular and classical chromosomal techniques reveal diversity in bushcricket genera of <tp:taxon-name><tp:taxon-name-part taxon-name-part-type="tribe">Barbitistini</tp:taxon-name-part></tp:taxon-name> (<tp:taxon-name><tp:taxon-name-part taxon-name-part-type="order">Orthoptera</tp:taxon-name-part></tp:taxon-name>).</article-title><source>Genome</source><volume>56</volume>(<issue>11</issue>): <fpage>667</fpage>–<lpage>676</lpage>. <ext-link xlink:type="simple" ext-link-type="doi" xlink:href="10.1139/gen-2013-0119">https://doi.org/10.1139/gen-2013-0119</ext-link></mixed-citation></ref><ref id="B56"><mixed-citation xmlns:xlink="http://www.w3.org/1999/xlink" xlink:type="simple"><person-group><name name-style="western"><surname>Rebrina</surname><given-names>F</given-names></name></person-group> (<year>2014</year>) <source>Zoogeografske značajke konjica roda <italic><tp:taxon-name><tp:taxon-name-part taxon-name-part-type="genus">Barbitistes</tp:taxon-name-part></tp:taxon-name></italic> (<tp:taxon-name><tp:taxon-name-part taxon-name-part-type="order">Orthoptera</tp:taxon-name-part></tp:taxon-name>: <tp:taxon-name><tp:taxon-name-part taxon-name-part-type="family">Phaneropteridae</tp:taxon-name-part></tp:taxon-name>) u Hrvatskoj.</source><publisher-name>Bachelor thesis</publisher-name>, <publisher-loc>University of Zagreb. Faculty of Science. Department of Biology</publisher-loc>, <size units="page">26 pp</size>.</mixed-citation></ref><ref id="B63"><mixed-citation xmlns:xlink="http://www.w3.org/1999/xlink" xlink:type="simple"><person-group><name name-style="western"><surname>Skejo</surname><given-names>J</given-names></name><name name-style="western"><surname>Rebrina</surname><given-names>F</given-names></name><name name-style="western"><surname>Szövényi</surname><given-names>G</given-names></name><name name-style="western"><surname>Puskás</surname><given-names>G</given-names></name><name name-style="western"><surname>Tvrtković</surname><given-names>N</given-names></name></person-group> (<year>2018</year>) <article-title>The first annotated checklist of Croatian crickets and grasshoppers (<tp:taxon-name><tp:taxon-name-part taxon-name-part-type="order">Orthoptera</tp:taxon-name-part></tp:taxon-name>: <tp:taxon-name><tp:taxon-name-part taxon-name-part-type="suborder">Ensifera</tp:taxon-name-part></tp:taxon-name>, <tp:taxon-name><tp:taxon-name-part taxon-name-part-type="suborder">Caelifera</tp:taxon-name-part></tp:taxon-name>).</article-title><source>Zootaxa</source><volume>4533</volume>(<issue>1</issue>): <fpage>1</fpage>–<lpage>95</lpage>. <ext-link xlink:type="simple" ext-link-type="doi" xlink:href="10.11646/zootaxa.4533.1.1">https://doi.org/10.11646/zootaxa.4533.1.1</ext-link></mixed-citation></ref><ref id="B72"><mixed-citation xmlns:xlink="http://www.w3.org/1999/xlink" xlink:type="simple"><person-group><name name-style="western"><surname>Werner</surname><given-names>F</given-names></name></person-group> (<year>1919</year>) <article-title>Beitrage zur Kenntnis der Fauna Dalmatiens, besonders der Insel Brazza.</article-title><source>Zoologische Jahrbücher, Abteilung für Systematik</source><volume>42</volume>: <fpage>213</fpage>–<lpage>226</lpage>.</mixed-citation></ref><ref id="B53"><mixed-citation xmlns:xlink="http://www.w3.org/1999/xlink" xlink:type="simple"><person-group><name name-style="western"><surname>Puskás</surname><given-names>G</given-names></name><name name-style="western"><surname>Nagy</surname><given-names>B</given-names></name><name name-style="western"><surname>Szövényi</surname><given-names>G</given-names></name></person-group> (<year>2018</year>) <article-title>Faunistical data on the Croatian <tp:taxon-name><tp:taxon-name-part taxon-name-part-type="order">Orthoptera</tp:taxon-name-part></tp:taxon-name> with four species newly recorded in the country.</article-title><source>Annales de la Société entomologique de France (NS)</source><volume>54</volume>(<issue>6</issue>): <fpage>539</fpage>–<lpage>558</lpage>. <ext-link xlink:type="simple" ext-link-type="doi" xlink:href="10.1080/00379271.2018.1530071">https://doi.org/10.1080/00379271.2018.1530071</ext-link></mixed-citation></ref><ref id="B49"><mixed-citation xmlns:xlink="http://www.w3.org/1999/xlink" xlink:type="simple"><person-group><name name-style="western"><surname>Novak</surname><given-names>G</given-names></name></person-group> (<year>1888</year>) <article-title>Primo cenno sulla Fauna dell’Isola Lesina in Dalmazia.</article-title><source>Wiener Entomologische Zeitung</source><volume>7</volume>: <fpage>119</fpage>–<lpage>132</lpage>.</mixed-citation></ref><ref id="B55"><mixed-citation xmlns:xlink="http://www.w3.org/1999/xlink" xlink:type="simple"><person-group><name name-style="western"><surname>Ramme</surname><given-names>W</given-names></name></person-group> (<year>1951</year>) <article-title>Zur Systematik, Faunistik und Biologie der Orthopteren von Südosteuropa und Vorderasien.</article-title><source>Mitteilungen aus dem Zoologischen Museum in Berlin</source><volume>27</volume>: <fpage>1</fpage>–<lpage>431</lpage>.</mixed-citation></ref><ref id="B70"><mixed-citation xmlns:xlink="http://www.w3.org/1999/xlink" xlink:type="simple"><person-group><name name-style="western"><surname>Wagner</surname><given-names>W</given-names></name></person-group> (<year>2015</year>) First record of <italic><tp:taxon-name><tp:taxon-name-part taxon-name-part-type="genus">Rhacocleis</tp:taxon-name-part> <tp:taxon-name-part taxon-name-part-type="species">buchichii</tp:taxon-name-part></tp:taxon-name></italic> Herman 1874 (<tp:taxon-name><tp:taxon-name-part taxon-name-part-type="order">Orthoptera</tp:taxon-name-part></tp:taxon-name>: <tp:taxon-name><tp:taxon-name-part taxon-name-part-type="family">Tettigoniidae</tp:taxon-name-part></tp:taxon-name>) in Croatian mainland. Entomologia Croatica 19(1/2): 37–41. <ext-link xlink:type="simple" ext-link-type="doi" xlink:href="10.17971/EC.2015.19.05">https://doi.org/10.17971/EC.2015.19.05</ext-link></mixed-citation></ref><ref id="B17"><mixed-citation xmlns:xlink="http://www.w3.org/1999/xlink" xlink:type="simple"><person-group><name name-style="western"><surname>Gausz</surname><given-names>J</given-names></name></person-group> (<year>1970</year>) <article-title>Recent data on faunistical and ecological conditions of <tp:taxon-name><tp:taxon-name-part taxon-name-part-type="order">Orthoptera</tp:taxon-name-part></tp:taxon-name> at the Dalmatian coast.</article-title><source>Acta Biologica</source><volume>16</volume>(<issue>3–1</issue>): <fpage>127</fpage>–<lpage>137</lpage>.</mixed-citation></ref><ref id="B22"><mixed-citation xmlns:xlink="http://www.w3.org/1999/xlink" xlink:type="simple"><person-group><name name-style="western"><surname>Harz</surname><given-names>K</given-names></name></person-group> (<year>1969</year>) <source>Die Orthopteren Europas I. Series Entomologica 5. Dr. W.</source><publisher-name>Junk BV</publisher-name>, <publisher-loc>Hague</publisher-loc>, <size units="page">749 pp</size>.</mixed-citation></ref><ref id="B30"><mixed-citation xmlns:xlink="http://www.w3.org/1999/xlink" xlink:type="simple"><person-group><name name-style="western"><surname>Herman</surname><given-names>O</given-names></name></person-group> (<year>1874</year>) <article-title>Die Decticiden der Brunner von Wattenwyl’schen Sammlung.</article-title><source>Verhandlungen der kaiserlich-königlichen zoologisch-botanischen Gesellschaft in Wien</source><volume>24</volume>: <fpage>191</fpage>–<lpage>210</lpage>.</mixed-citation></ref><ref id="B8"><mixed-citation xmlns:xlink="http://www.w3.org/1999/xlink" xlink:type="simple"><person-group><name name-style="western"><surname>Brunner von Wattenwyl</surname><given-names>C</given-names></name></person-group> (<year>1882</year>) <source>Prodromus der europäischen Orthopteren.</source><publisher-name>Verlag von Wilhelm Engelmann</publisher-name>, <publisher-loc>Leipzig</publisher-loc>, <size units="page">466 pp</size>.</mixed-citation></ref><ref id="B13"><mixed-citation xmlns:xlink="http://www.w3.org/1999/xlink" xlink:type="simple"><person-group><name name-style="western"><surname>Cigliano</surname><given-names>MM</given-names></name><name name-style="western"><surname>Braun</surname><given-names>H</given-names></name><name name-style="western"><surname>Eades</surname><given-names>DC</given-names></name><name name-style="western"><surname>Otte</surname><given-names>D</given-names></name></person-group> (<year>2019</year>) <tp:taxon-name><tp:taxon-name-part taxon-name-part-type="order">Orthoptera</tp:taxon-name-part></tp:taxon-name> Species File. Version 5.0/5.0 [Accessed 2 November 2019] <ext-link xlink:type="simple" ext-link-type="uri" xlink:href="http://orthoptera.speciesfile.org">http://orthoptera.speciesfile.org</ext-link></mixed-citation></ref><ref id="B15"><mixed-citation xmlns:xlink="http://www.w3.org/1999/xlink" xlink:type="simple"><person-group><name name-style="western"><surname>Dubrony</surname><given-names>A</given-names></name></person-group> (<year>1878</year>) <article-title>Liste des Orthoptères recueillis jusqu’ici en Ligurie.</article-title><source>Annali del Museo civico di storia natu-rale di Genova</source><volume>12</volume>: <fpage>5</fpage>–<lpage>25</lpage>.</mixed-citation></ref><ref id="B9"><mixed-citation xmlns:xlink="http://www.w3.org/1999/xlink" xlink:type="simple"><person-group><name name-style="western"><surname>Bucchich</surname><given-names>G</given-names></name></person-group> (<year>1886</year>) <article-title>Gli ortotteri di Lesina e Curzola, con alcune notizie biologiche che li risguardano.</article-title><source>Verhandlungen der kaiserlich-königlichen zoologisch-botanischen Gesellschaft in Wien</source><volume>35</volume>: <fpage>377</fpage>–<lpage>382</lpage>.</mixed-citation></ref><ref id="B58"><mixed-citation xmlns:xlink="http://www.w3.org/1999/xlink" xlink:type="simple"><person-group><name name-style="western"><surname>Redtenbacher</surname><given-names>J</given-names></name></person-group> (<year>1900</year>) <source>Die Dermapteren und Orthopteren (Ohrwürmer und Geradflügler) von Österreich-Ungarn und Deutschland.</source><publisher-name>Carl Gerold’s Sohn</publisher-name>, <publisher-loc>Wien</publisher-loc>, <size units="page">148 pp</size>.</mixed-citation></ref><ref id="B35"><mixed-citation xmlns:xlink="http://www.w3.org/1999/xlink" xlink:type="simple"><person-group><name name-style="western"><surname>Jacobson</surname><given-names>GG</given-names></name><name name-style="western"><surname>Bianki</surname><given-names>VL</given-names></name></person-group> (<year>1905</year>) <source><tp:taxon-name><tp:taxon-name-part taxon-name-part-type="order">Orthoptera</tp:taxon-name-part></tp:taxon-name> and <tp:taxon-name><tp:taxon-name-part taxon-name-part-type="division">Pseudoneuroptera</tp:taxon-name-part></tp:taxon-name> of the Russian Empire and bordering countries. Izdanie A.F.</source><publisher-name>Devriena</publisher-name>, <publisher-loc>St. Petersburg</publisher-loc>, <size units="page">952 pp</size>. [In Russian: Якобсон, Г. Г., and В. Л. Бианки (1905) Прямокрылые и ложносетчатокрылые Российской империи и сопредельных стран. Издание А.Ф. Девриена, 922 p.].</mixed-citation></ref><ref id="B40"><mixed-citation xmlns:xlink="http://www.w3.org/1999/xlink" xlink:type="simple"><person-group><name name-style="western"><surname>Kirby</surname><given-names>WF</given-names></name></person-group> (<year>1906</year>) <tp:taxon-name><tp:taxon-name-part taxon-name-part-type="order">Orthoptera</tp:taxon-name-part></tp:taxon-name><tp:taxon-name><tp:taxon-name-part taxon-name-part-type="order">Saltatoria</tp:taxon-name-part></tp:taxon-name>. Part I. (<tp:taxon-name><tp:taxon-name-part taxon-name-part-type="family">Achetidae</tp:taxon-name-part></tp:taxon-name> et <tp:taxon-name><tp:taxon-name-part taxon-name-part-type="family">Phasgonuridae</tp:taxon-name-part></tp:taxon-name>). A Synonymic Catalogue of <tp:taxon-name><tp:taxon-name-part taxon-name-part-type="order">Orthoptera</tp:taxon-name-part></tp:taxon-name> (<tp:taxon-name><tp:taxon-name-part taxon-name-part-type="order">Orthoptera</tp:taxon-name-part></tp:taxon-name><tp:taxon-name><tp:taxon-name-part taxon-name-part-type="order">Saltatoria</tp:taxon-name-part></tp:taxon-name>, <tp:taxon-name><tp:taxon-name-part taxon-name-part-type="family">Locustidae</tp:taxon-name-part></tp:taxon-name> vel <tp:taxon-name><tp:taxon-name-part taxon-name-part-type="family">Acridiidae</tp:taxon-name-part></tp:taxon-name>). Vol. 2. British Museum (Natural History), London, viii + 562 pp.</mixed-citation></ref><ref id="B37"><mixed-citation xmlns:xlink="http://www.w3.org/1999/xlink" xlink:type="simple"><person-group><name name-style="western"><surname>Karny</surname><given-names>H</given-names></name></person-group> (<year>1907a</year>) <article-title>Die Orthopterenfauna des Küstengebietes von Österreich-Ungarn.</article-title><source>Berliner Entomologische Zeitschrift</source><volume>52</volume>: <fpage>17</fpage>–<lpage>52</lpage>.</mixed-citation></ref><ref id="B38"><mixed-citation xmlns:xlink="http://www.w3.org/1999/xlink" xlink:type="simple"><person-group><name name-style="western"><surname>Karny</surname><given-names>H</given-names></name></person-group> (<year>1907b</year>) <article-title>Über die faunistische Bedeutung flugunfähiger Orthopteren.</article-title><source>Mitteilungen des Naturwissen-schaftlichen Vereins an der Universitaet Wien</source><volume>5</volume>: <fpage>129</fpage>–<lpage>136</lpage>.</mixed-citation></ref><ref id="B10"><mixed-citation xmlns:xlink="http://www.w3.org/1999/xlink" xlink:type="simple"><person-group><name name-style="western"><surname>Caudell</surname><given-names>AN</given-names></name></person-group> (<year>1908</year>) <article-title><tp:taxon-name><tp:taxon-name-part taxon-name-part-type="order">Orthoptera</tp:taxon-name-part></tp:taxon-name> Fam. <tp:taxon-name><tp:taxon-name-part taxon-name-part-type="family">Locustidae</tp:taxon-name-part></tp:taxon-name> Subfam. <tp:taxon-name><tp:taxon-name-part taxon-name-part-type="subfamily">Decticinae</tp:taxon-name-part></tp:taxon-name>.</article-title> In: <person-group><name name-style="western"><surname>Wytsman</surname><given-names>P</given-names></name></person-group> (<role>Eds</role>) <issue-title>Genera Insectorum 72, V.</issue-title><source>Verteneuil &amp; L. Desmet, Bruxelles</source>, <fpage>1</fpage>–<lpage>42</lpage>.</mixed-citation></ref><ref id="B60"><mixed-citation xmlns:xlink="http://www.w3.org/1999/xlink" xlink:type="simple"><person-group><name name-style="western"><surname>Salfi</surname><given-names>M</given-names></name></person-group> (<year>1924</year>) <article-title>Studi sulla ortotterofauna italiana I. Il genere <italic><tp:taxon-name><tp:taxon-name-part taxon-name-part-type="genus">Rhacocleis</tp:taxon-name-part></tp:taxon-name></italic> Fieber 1853 (Phasgon., <tp:taxon-name><tp:taxon-name-part taxon-name-part-type="subfamily">Decticinae</tp:taxon-name-part></tp:taxon-name>).</article-title><source>Monitore Zoologico Italiano</source><volume>35</volume>: <fpage>43</fpage>–<lpage>47</lpage>.</mixed-citation></ref><ref id="B41"><mixed-citation xmlns:xlink="http://www.w3.org/1999/xlink" xlink:type="simple"><person-group><name name-style="western"><surname>La Greca</surname><given-names>M</given-names></name></person-group> (<year>1959</year>) <article-title>L’ortotterofauna pugliese ed il suo significato biogeografico.</article-title><source>Memorie di Biogeografia Adriatica</source><volume>4</volume>: <fpage>33</fpage>–<lpage>170</lpage>.</mixed-citation></ref><ref id="B67"><mixed-citation xmlns:xlink="http://www.w3.org/1999/xlink" xlink:type="simple"><person-group><name name-style="western"><surname>Us</surname><given-names>P</given-names></name></person-group> (<year>1967</year>) <source>Catalogus Faunae Jugoslaviae III-6: <tp:taxon-name><tp:taxon-name-part taxon-name-part-type="superfamily">Orthopteroidea</tp:taxon-name-part></tp:taxon-name>.</source><publisher-name>Academia Scientiarum et Artium Slovenica</publisher-name>, <publisher-loc>Ljubljana</publisher-loc>, <size units="page">47 pp</size>.</mixed-citation></ref><ref id="B23"><mixed-citation xmlns:xlink="http://www.w3.org/1999/xlink" xlink:type="simple"><person-group><name name-style="western"><surname>Heller</surname><given-names>K-G</given-names></name></person-group> (<year>1988</year>) <article-title>Bioakustik der europäischen Laubheuschrecken.</article-title><source>Ökologie in Forschung und Anwendung</source><volume>1</volume>: <fpage>1</fpage>–<lpage>358</lpage>.</mixed-citation></ref><ref id="B28"><mixed-citation xmlns:xlink="http://www.w3.org/1999/xlink" xlink:type="simple"><person-group><name name-style="western"><surname>Heller</surname><given-names>K-G</given-names></name><name name-style="western"><surname>Korsunovskaya</surname><given-names>O</given-names></name><name name-style="western"><surname>Ragge</surname><given-names>DR</given-names></name><name name-style="western"><surname>Vedenina</surname><given-names>V</given-names></name><name name-style="western"><surname>Willemse</surname><given-names>F</given-names></name><name name-style="western"><surname>Zhantiev</surname><given-names>RD</given-names></name><name name-style="western"><surname>Frantsevich</surname><given-names>L</given-names></name></person-group> (<year>1998</year>) <article-title>Check-List of European <tp:taxon-name><tp:taxon-name-part taxon-name-part-type="order">Orthoptera</tp:taxon-name-part></tp:taxon-name>.</article-title><source><tp:taxon-name><tp:taxon-name-part taxon-name-part-type="class">Articulata</tp:taxon-name-part></tp:taxon-name></source><volume>7</volume>: <fpage>1</fpage>–<lpage>61</lpage>.</mixed-citation></ref><ref id="B73"><mixed-citation xmlns:xlink="http://www.w3.org/1999/xlink" xlink:type="simple"><person-group><name name-style="western"><surname>Willemse</surname><given-names>F</given-names></name><name name-style="western"><surname>Willemse</surname><given-names>L</given-names></name></person-group> (<year>2005</year>) <italic><tp:taxon-name><tp:taxon-name-part taxon-name-part-type="genus">Rhacocleis</tp:taxon-name-part></tp:taxon-name></italic> Fieber 1853 and <italic><tp:taxon-name><tp:taxon-name-part taxon-name-part-type="genus">Pterolepis</tp:taxon-name-part></tp:taxon-name></italic> Rambur 1838, distinct species groups or not? Journal of <tp:taxon-name><tp:taxon-name-part taxon-name-part-type="order">Orthoptera</tp:taxon-name-part></tp:taxon-name> Research 14(2): 261–269.</mixed-citation></ref><ref id="B62"><mixed-citation xmlns:xlink="http://www.w3.org/1999/xlink" xlink:type="simple"><person-group><name name-style="western"><surname>Skejo</surname><given-names>J</given-names></name></person-group> (<year>2014</year>) <italic><tp:taxon-name><tp:taxon-name-part taxon-name-part-type="genus">Rhacocleis</tp:taxon-name-part> <tp:taxon-name-part taxon-name-part-type="species">buchichii</tp:taxon-name-part></tp:taxon-name></italic>. The IUCN Red List of Threatened Species 2014: e.T44698046A50983908.<ext-link xlink:type="simple" ext-link-type="doi" xlink:href="10.2305/IUCN.UK.2014-1.RLTS.T44698046A50983908.en">https://doi.org/10.2305/IUCN.UK.2014-1.RLTS.T44698046A50983908.en</ext-link></mixed-citation></ref><ref id="B31"><mixed-citation xmlns:xlink="http://www.w3.org/1999/xlink" xlink:type="simple"><person-group><name name-style="western"><surname>Hochkirch</surname><given-names>A</given-names></name><name name-style="western"><surname>Skejo</surname><given-names>J</given-names></name><name name-style="western"><surname>Fontana</surname><given-names>P</given-names></name><name name-style="western"><surname>Szovenyi</surname><given-names>G</given-names></name><name name-style="western"><surname>Lemonnier-Darcemont</surname><given-names>M</given-names></name><name name-style="western"><surname>Chobanov</surname><given-names>DP</given-names></name><name name-style="western"><surname>Sirin</surname><given-names>D</given-names></name><name name-style="western"><surname>Kristin</surname><given-names>A</given-names></name><name name-style="western"><surname>Pushkar</surname><given-names>T</given-names></name><name name-style="western"><surname>Ivkovic</surname><given-names>S</given-names></name><name name-style="western"><surname>Vedenina</surname><given-names>V</given-names></name><name name-style="western"><surname>Willemse</surname><given-names>LPM</given-names></name><name name-style="western"><surname>Iorgu</surname><given-names>IS</given-names></name></person-group> (<year>2016a</year>) . <italic><tp:taxon-name><tp:taxon-name-part taxon-name-part-type="genus">Rhacocleis</tp:taxon-name-part> <tp:taxon-name-part taxon-name-part-type="species">buchichii</tp:taxon-name-part></tp:taxon-name></italic>. The IUCN Red List of Threatened Species 2016, e.T44698046A74622946. (Accessed 2 November 2019) <ext-link xlink:type="simple" ext-link-type="doi" xlink:href="10.2305/IUCN.UK.2016-3.RLTS.T44698046A74622946.en">https://doi.org/10.2305/IUCN.UK.2016-3.RLTS.T44698046A74622946.en</ext-link>.</mixed-citation></ref><ref id="B32"><mixed-citation xmlns:xlink="http://www.w3.org/1999/xlink" xlink:type="simple"><person-group><name name-style="western"><surname>Hochkirch</surname><given-names>A</given-names></name><name name-style="western"><surname>Nieto</surname><given-names>A</given-names></name><name name-style="western"><surname>García Criado</surname><given-names>M</given-names></name><name name-style="western"><surname>Cálix</surname><given-names>M</given-names></name><name name-style="western"><surname>Braud</surname><given-names>Y</given-names></name><name name-style="western"><surname>Buzzetti</surname><given-names>FM</given-names></name><name name-style="western"><surname>Chobanov</surname><given-names>D</given-names></name><name name-style="western"><surname>Odé</surname><given-names>B</given-names></name><name name-style="western"><surname>Presa Asensio</surname><given-names>JJ</given-names></name><name name-style="western"><surname>Willemse</surname><given-names>L</given-names></name><name name-style="western"><surname>Zuna-Kratky</surname><given-names>T</given-names></name><name name-style="western"><surname>Barranco Vega</surname><given-names>P</given-names></name><name name-style="western"><surname>Bushell</surname><given-names>M</given-names></name><name name-style="western"><surname>Clemente</surname><given-names>ME</given-names></name><name name-style="western"><surname>Correas</surname><given-names>JR</given-names></name><name name-style="western"><surname>Dusoulier</surname><given-names>F</given-names></name><name name-style="western"><surname>Ferreira</surname><given-names>S</given-names></name><name name-style="western"><surname>Fontana</surname><given-names>P</given-names></name><name name-style="western"><surname>García</surname><given-names>MD</given-names></name><name name-style="western"><surname>Heller</surname><given-names>K-G</given-names></name><name name-style="western"><surname>Iorgu</surname><given-names>IȘ</given-names></name><name name-style="western"><surname>Ivković</surname><given-names>S</given-names></name><name name-style="western"><surname>Kati</surname><given-names>V</given-names></name><name name-style="western"><surname>Kleukers</surname><given-names>R</given-names></name><name name-style="western"><surname>Krištín</surname><given-names>A</given-names></name><name name-style="western"><surname>Lemonnier-Darcemont</surname><given-names>M</given-names></name><name name-style="western"><surname>Lemos</surname><given-names>P</given-names></name><name name-style="western"><surname>Massa</surname><given-names>B</given-names></name><name name-style="western"><surname>Monnerat</surname><given-names>C</given-names></name><name name-style="western"><surname>Papapavlou</surname><given-names>KP</given-names></name><name name-style="western"><surname>Prunier</surname><given-names>F</given-names></name><name name-style="western"><surname>Pushkar</surname><given-names>T</given-names></name><name name-style="western"><surname>Roesti</surname><given-names>C</given-names></name><name name-style="western"><surname>Rutschmann</surname><given-names>F</given-names></name><name name-style="western"><surname>Şirin</surname><given-names>D</given-names></name><name name-style="western"><surname>Skejo</surname><given-names>J</given-names></name><name name-style="western"><surname>Szövényi</surname><given-names>G</given-names></name><name name-style="western"><surname>Tzirkalli</surname><given-names>E</given-names></name><name name-style="western"><surname>Vedenina</surname><given-names>V</given-names></name><name name-style="western"><surname>Barat Domenech</surname><given-names>J</given-names></name><name name-style="western"><surname>Barros</surname><given-names>F</given-names></name><name name-style="western"><surname>Cordero Tapia</surname><given-names>PJ</given-names></name><name name-style="western"><surname>Defaut</surname><given-names>B</given-names></name><name name-style="western"><surname>Fartmann</surname><given-names>T</given-names></name><name name-style="western"><surname>Gomboc</surname><given-names>S</given-names></name><name name-style="western"><surname>Gutiérrez-Rodríguez</surname><given-names>J</given-names></name><name name-style="western"><surname>Holuša</surname><given-names>J</given-names></name><name name-style="western"><surname>Illich</surname><given-names>I</given-names></name><name name-style="western"><surname>Karjalainen</surname><given-names>S</given-names></name><name name-style="western"><surname>Kočárek</surname><given-names>P</given-names></name><name name-style="western"><surname>Korsunovskaya</surname><given-names>O</given-names></name><name name-style="western"><surname>Liana</surname><given-names>A</given-names></name><name name-style="western"><surname>López</surname><given-names>H</given-names></name><name name-style="western"><surname>Morin</surname><given-names>D</given-names></name><name name-style="western"><surname>Olmo-Vidal</surname><given-names>JM</given-names></name><name name-style="western"><surname>Puskás</surname><given-names>G</given-names></name><name name-style="western"><surname>Savitsky</surname><given-names>V</given-names></name><name name-style="western"><surname>Stalling</surname><given-names>T</given-names></name><name name-style="western"><surname>Tumbrinck</surname><given-names>J</given-names></name></person-group> (<year>2016b</year>) <source>European Red List of Grasshoppers, Crickets and Bush-crickets.</source><publisher-name>Publications Office of the European Union</publisher-name>, <publisher-loc>Luxembourg</publisher-loc>, <size units="page">94 pp</size>. <ext-link xlink:type="simple" ext-link-type="uri" xlink:href="https://portals.iucn.org/library/sites/library/files/documents/RL-4-021.pdf">https://portals.iucn.org/library/sites/library/files/documents/RL-4-021.pdf</ext-link></mixed-citation></ref><ref id="B21"><mixed-citation xmlns:xlink="http://www.w3.org/1999/xlink" xlink:type="simple"><person-group><name name-style="western"><surname>Harz</surname><given-names>K</given-names></name></person-group> (<year>1965</year>) <article-title>Orthopterologische Beiträge V.</article-title><source>Annalen des Naturhistorischen Museums in Wien</source><volume>68</volume>: <fpage>443</fpage>–<lpage>451</lpage>.</mixed-citation></ref><ref id="B47"><mixed-citation xmlns:xlink="http://www.w3.org/1999/xlink" xlink:type="simple"><person-group><name name-style="western"><surname>Massa</surname><given-names>B</given-names></name><name name-style="western"><surname>Fontana</surname><given-names>P</given-names></name><name name-style="western"><surname>Buzzetti</surname><given-names>FM</given-names></name><name name-style="western"><surname>Kleukers</surname><given-names>RMJC</given-names></name><name name-style="western"><surname>Odé</surname><given-names>B</given-names></name></person-group> (<year>2012</year>) <source><tp:taxon-name><tp:taxon-name-part taxon-name-part-type="order">Orthoptera</tp:taxon-name-part></tp:taxon-name>. 48. Fauna d’Italia.</source><publisher-name>Calderini</publisher-name>, <publisher-loc>Milano</publisher-loc>, <size units="page">563 pp</size>.</mixed-citation></ref><ref id="B54"><mixed-citation xmlns:xlink="http://www.w3.org/1999/xlink" xlink:type="simple"><person-group><name name-style="western"><surname>Ragge</surname><given-names>DR</given-names></name><name name-style="western"><surname>Reynolds</surname><given-names>WJ</given-names></name></person-group> (<year>1998</year>) <source>. The songs of the grasshoppers and crickets of Western Europe.</source><publisher-name>Brill</publisher-name>, <publisher-loc>xxxx</publisher-loc>, <size units="page">596 pp</size>.</mixed-citation></ref></ref-list></tp:taxon-treatment>
